# Supplementary material for: Spaceflight decelerates the epigenetic clock orchestrated with a global alteration in DNA methylome and transcriptome in the mouse retina
Source: Precis Clin Med. 2021 May 17;4(2):93–108. doi: 10.1093/pcmedi/pbab012 (PMC8220224; doi:10.1093/pcmedi/pbab012)
Supplement: pbab012_Supplemental_Files [file pbab012_supplemental_files.zip]

Archive with 4 entries (4 files):
- Suppl Fig_Splaceflight and epigenetics clock.pdf
- Suppl Table 1_list of DMGs and DEGs.xlsx
- Suppl Table 2_Canonical pathways and biological function of DEGs and DMGs.xls.xlsx
- Suppl_table3_Sequencing-Mapping_Summary.xlsx
