# Supplementary material for: Spaceflight decelerates the epigenetic clock orchestrated with a global alteration in DNA methylome and transcriptome in the mouse retina
Source: Precis Clin Med. 2021 May 17;4(2):93–108. doi: 10.1093/pcmedi/pbab012 (PMC8220224; doi:10.1093/pcmedi/pbab012)
Supplement: pbab012_Supplemental_Files [file pbab012_supplemental_files.zip › Suppl Table 1_list of DMGs and DEGs.xlsx]

## Sheet: DEG_GO_function
Supplementary Table 1A. GO function terms based on the spaceflight induced differentially expressed genes in the mouse retina
gene	log2(fold_change)	p_value	gene name	function
Myoc	-2.51776	5e-05	myocilin(Myoc)	skeletal muscle hypertrophy
Krt12	-1.71998	5e-05	keratin 12(Krt12)	May play a unique role in maintaining the normal corneal epithelial function
Elovl5	-1.66359	5e-05	ELOVL family member 5	unsaturated fatty acid biosynthetic process
Rnu12	-1.50015	0.0001	snRNA12	diseases associated with RNU12 include Congenital Cerebellar Ataxia Due To Rnu12 Mutation
Edn3	-1.27555	0.00045	endothelin 3(Edn3)	cell surface receptor signaling pathway
Serpinf1	-1.27075	0.0002	serine (or cysteine) peptidase inhibitor	short-term memory
Scd3	-1.26707	0.0036	stearoyl-coenzyme A desaturase 3(Scd3)	long-chain fatty acid biosynthetic process
Lyz2	-1.24854	0.0002	lysozyme 2(Lyz2)	defense response to Gram-negative bacterium
Col1a1	-1.18616	0.00755	collagen	osteoblast differentiation
Col1a2	-1.1659	0.00345	collagen	transforming growth factor beta receptor signaling pathway
Sphk1	-1.1387	0.0142	sphingosine kinase 1(Sphk1)	positive regulation of neurotransmitter secretion
S100a4	-1.12645	0.04815	S100 calcium binding protein A4(S100a4)	neuron projection
Paqr7	-1.12075	5e-05	progestin and adipoQ receptor family member VII(Paqr7)	involved in neurosteroid inhibition of apoptosis
Dcn	-1.11976	0.00075	decorin(Dcn)	skeletal muscle tissue development
Upk3b	-1.11549	0.0061	uroplakin 3B(Upk3b)	may play an important role in AUM-cytoskeleton interaction in terminally differentiated urothelial cells
Lix1	-1.10474	0.0142	limb and CNS expressed 1(Lix1)	key regulator of stomach SMC development
Crybb1	-1.05577	0.02375	crystallin	structural constituent of eye lens
Nog	-1.04774	0.0038	noggin(Nog)	ureteric bud development
Nr4a3	-1.012	0.0034	nuclear receptor subfamily 4	transcription
Igfbp6	-1.00957	0.01285	insulin-like growth factor binding protein 6(Igfbp6)	inhibit or stimulate the growth promoting effects of the IGFs on cell culture
Rny3	-1.00115	0.01105	RNA gene	affiliated with the Y RNA class
Mlph	-0.997005	0.00045	melanophilin(Mlph)	melanosome localization
Egr1	-0.963648	5e-05	early growth response 1(Egr1)	response to ischemia
Mgp	-0.963199	0.00715	matrix Gla protein(Mgp)	lung development
Apod	-0.958203	0.0099	apolipoprotein D(Apod)	brain development
Hsd17b11	-0.954827	0.00025	hydroxysteroid (17-beta) dehydrogenase 11(Hsd17b11)	oxidation-reduction process
Cd24a	-0.939976	0.0388	CD24a antigen(Cd24a)	pre-B cell differentiation
Rnu2-10	-0.923506	0.00035	U2 small nuclear 10 RNA	affiliated with the antisense RNA class
Nr4a1	-0.896442	5e-05	nuclear receptor subfamily 4	transcription
Fmod	-0.888778	0.0106	fibromodulin(Fmod)	play a role in the assembly of extracellular matrix. It may also regulate TGF-beta activities
Lars2	-0.885132	0.00105	leucyl-tRNA synthetase	mitochondrial translation
Dapl1	-0.8825	0.0135	death associated protein-like 1(Dapl1)	apoptotic signaling pathway
Col6a2	-0.872486	0.021	collagen	protein heterotrimerization
Emp3	-0.869451	0.02745	epithelial membrane protein 3(Emp3)	involved in cell proliferation, cell-cell interactions and function as a tumor suppressor
Cnn2	-0.867272	5e-05	CNN family member protein	plays a role in chondrocyte proliferation and differentiation, cell adhesion
Snord22	-0.862543	0.01265	small nucleolar RNA, C/D box 22(Snord22)	unknown
Bgn	-0.849949	0.0055	biglycan(Bgn)	peptide cross-linking via chondroitin 4-sulfate glycosaminoglycan
Col4a2	-0.815737	0.01015	collagen	m_vitCBPathway:Vitamin C in the Brain
Ltbp2	-0.800387	0.0167	latent transforming growth factor beta binding protein 2(Ltbp2)	extracellular space
Htr3a	-0.798243	0.03105	5-hydroxytryptamine (serotonin) receptor 3A(Htr3a)	response to cocaine
BC030476	-0.792018	0.0053	expressed sequence BC030476	unknown
Rbm24	-0.791193	0.02435	RNA binding motif protein 24(Rbm24)	regulation of myotube differentiation, regulation of mRNA stability
Fabp5	-0.783158	0.0458	fatty acid binding protein 5	transport
Myh11	-0.780513	0.0059	myosin	elastic fiber assembly
Hspg2	-0.778981	0.01135	perlecan (heparan sulfate proteoglycan 2)(Hspg2)	brain development
Sox10	-0.760317	0.00275	SRY (sex determining region Y)-box 10(Sox10)	utero embryonic development,neural crest cell migration
Plin2	-0.755904	0.00685	perilipin 2(Plin2)	response to organic cyclic compound,long-chain fatty acid transport
Scarna13	-0.751306	0.0043	small Cajal Body-Specific RNA 13	RNA processing
Col12a1	-0.751031	0.00115	collagen, type XII, alpha 1(Col12a1)	cell adhesion,endodermal cell differentiation
Serpine2	-0.740238	0.02005	serine (or cysteine) peptidase inhibitor	blood coagulation
Gsn	-0.738789	0.03005	gelsolin(Gsn)	engulfment
Chi3l1	-0.736341	0.0012	chitinase-3-like protein 1	may play a role in tissue remodeling and in the capacity of cells to respond to and cope with changes in their environment
Olfml3	-0.73041	0.01035	olfactomedin-like 3(Olfml3)	multicellular organism development
Mogat1	-0.723399	0.03905	monoacylglycerol O-acyltransferase 1(Mogat1)	glycerol metabolic process
Ddr2	-0.705455	0.0089	discoidin domain receptor family	transmembrane receptor protein tyrosine kinase signaling pathway
Thbs4	-0.698996	0.0049	thrombospondin 4(Thbs4)	negative regulation of angiogenesis
S100b	-0.693421	0.0146	S100 protein	learning or memory
Rn18s	-0.692351	0.01085	18S ribosomal RNA	translation
Serpinh1	-0.692324	0.0102	serine (or cysteine) peptidase inhibitor	collagen biosynthetic process
Fos	-0.690671	0.0063	FBJ osteosarcoma oncogene(Fos)	m_dreamPathway:Repression of Pain Sensation by the Transcriptional Regulator DREAM
Ccnd2	-0.687849	0.0197	cyclin D2(Ccnd2)	long-term memory
Pmel	-0.685882	0.01735	premelanosome protein(Pmel)	melanosome organization, melanin biosynthetic process
Crispld2	-0.682658	0.02725	cysteine-rich secretory protein LCCL domain containing 2(Crispld2)	extracellular region
Tpm2	-0.681706	0.02195	tropomyosin 2, beta(Tpm2)	muscle contraction, regulation of ATPase activity
Stc1	-0.681579	0.0077	stanniocalcin 1(Stc1)	embryo implantation
Junb	-0.675948	0.01545	jun B proto-oncogene(Junb)	in utero embryonic development
Igfbp5	-0.673643	0.0266	insulin-like growth factor binding protein 5(Igfbp5)	aging
Serping1	-0.663496	0.01395	serine (or cysteine) peptidase inhibitor	lectin pathway
F5	-0.657712	0.0482	coagulation factor V(F5)	blood coagulation,platelet activation
Ier5l	-0.654168	0.0346	immediate early response 5-like(Ier5l)	unknown
Rps29	-0.650253	0.0004	ribosomal protein S29(Rps29)	cytoplasm
Acta2	-0.648624	0.01	actin	regulation of blood pressure
Mpeg1	-0.645269	0.03785	macrophage expressed gene 1(Mpeg1)	predicted membrane proteins/transporters
LOC100862241	-0.642617	0.01955	unknown	unknown
A430107O13Rik	-0.638841	0.04315	RIKEN cDNA A430107O13 gene	unknown
Eng	-0.620017	0.04475	endoglin(Eng)	positive regulation of protein phosphorylation
Ednrb	-0.610367	0.0084	endothelin receptor type B(Ednrb)	regulation of pH
Lamb2	-0.600075	0.01155	laminin	neuromuscular junction development
Maf	-0.59931	0.0157	avian musculoaponeurotic fibrosarcoma oncogene homolog(Maf)	transcription
Col8a2	-0.596635	0.00255	collagen	camera-type eye morphogenesis
Wfikkn2	-0.590387	0.0172	WAP	transforming growth factor beta receptor signaling pathway
Olfml2a	-0.590331	0.0344	olfactomedin-like 2A(Olfml2a)	extracellular matrix organization
Myrf	-0.589653	0.00505	myelin regulatory factor	likely act as a transcription factor.
Tgfbr2	-0.578977	0.0403	transforming growth factor, beta receptor II(Tgfbr2)	patterning of blood vessels,vasculogenesisntricle morphogenesis
Pdgfra	-0.577129	0.0435	platelet derived growth factor receptor	m_rac1Pathway:Rac 1 cell motility signaling pathway
Ctss	-0.572621	0.04235	cathepsin S(Ctss)	immune response
Plvap	-0.569763	0.0414	plasmalemma vesicle associated protein(Plvap)	intracellular
Cxcl12	-0.568943	0.0467	chemokine (C-X-C motif) ligand 12(Cxcl12)	ameboidal-type cell migration
Rn4.5s	-0.568412	0.0164	4.5S RNA(Rn4.5s)	translation
Fzd1	-0.564212	0.0394	frizzled class receptor 1(Fzd1)	positive regulation of protein phosphorylation, multicellular organism developmention
Myl9	-0.559045	0.0387	myosin, light polypeptide 9, regulatory(Myl9)	platelet aggregation
Gstm1	-0.556663	0.04305	glutathione S-transferase, mu 1(Gstm1)	glutathione metabolic process
Snrpd2	-0.556119	0.04415	small nuclear ribonucleoprotein D2(Snrpd2)	spliceosomal snRNP assembly
Dock5	-0.554957	0.0317	dedicator of cytokinesis 5(Dock5)	positive regulation of vascular associated smooth muscle cell migration
Rasgrp3	-0.549879	0.0286	RAS, guanyl releasing protein 3(Rasgrp3)	Ras protein signal transduction
Tyrp1	-0.543125	0.0329	tyrosinase-related protein 1(Tyrp1)	melanosome organization
Gm12070	-0.541565	0.00635	glyceraldehyde-3-phosphate dehydrogenase pseudogene	unknown
Slc22a8	-0.530644	0.02715	solute carrier family 22 (organic anion transporter)	quaternary ammonium group transport
Tgfb3	-0.528652	0.04655	transforming growth factor	m_mapkPathway:MAPKinase Signaling Pathway
Ass1	-0.524152	0.0297	argininosuccinate synthetase 1(Ass1)	arginine biosynthetic process
Tsc22d3	-0.523937	0.039	TSC22 domain family	response to osmotic stress
Rnu1b6	-0.517901	0.0447	U1b6 small nuclear RNA	unknown
Selenop	-0.514736	0.02205	selenoprotein P, plasma	extracellular antioxidant
Islr	-0.509829	0.04285	immunoglobulin superfamily containing leucine-rich repeat(Islr)	cell adhesion,
Cnn2	-0.50904	0.0443	calponin 2(Cnn2)	negative regulation of cell migration
Bloc1s1	-0.50767	0.0204	biogenesis of lysosomal organelles complex-1	peptidyl-lysine acetylation
Ndufa3	-0.502494	0.0193	NADH dehydrogenase (ubiquinone) 1 alpha subcomplex, 3(Ndufa3)	oxidation-reduction process,
Gm8942	-0.502013	0.04165	predicted gene 8942	unknown
Fasn	-0.500157	0.0259	fatty acid synthase(Fasn)	acetyl-CoA metabolic process
Rps28	-0.498242	0.01315	ribosomal protein S28(Rps28)	ribosome biogenesis
Cavin1	-0.491662	0.0456	caveolae associated protein 1	regulates rRNA transcription by promoting the dissociation of transcription complexes
Hmgcs2	-0.4891	0.0209	3-hydroxy-3-methylglutaryl-Coenzyme A synthase 2(Hmgcs2)	steroid metabolic process
Pxdn	-0.488599	0.0452	peroxidasin(Pxdn)	extracellular matrix organization
Atp6v0c	-0.484889	0.01375	ATPase	vacuolar acidification
Tns1	-0.476588	0.02235	tensin 1(Tns1)	cell-substrate junction assembly
Chst1	-0.472809	0.04865	carbohydrate (keratan sulfate Gal-6) sulfotransferase 1(Chst1)	keratan sulfate metabolic process
Igfbp4	-0.470875	0.0382	insulin-like growth factor binding protein 4(Igfbp4)	positive regulation of MAPK cascade
Pfdn2	-0.467104	0.03595	prefoldin 2(Pfdn2)	protein folding, positive regulation of cytoskeleton organization,
Zyx	-0.461608	0.03275	zyxin(Zyx)	integrin-mediated signaling pathway
Rpl23a	-0.45823	0.02375	ribosomal protein L23A(Rpl23a)	ribosomal large subunit assembly
Sik1	-0.457522	0.0309	salt inducible kinase 1(Sik1)	multicellular organism development
Cox6b1	-0.451113	0.0171	cytochrome c oxidase, subunit VIb polypeptide 1(Cox6b1)	substantia nigra development
Npc2	-0.450751	0.02265	Niemann-Pick type C2(Npc2)	cholesterol transport
Mid1ip1	-0.448761	0.0229	Mid1 interacting protein 1 (gastrulation specific G12-like (zebrafish))(Mid1ip1)	protein polymerization
Tkt	-0.446896	0.0393	transketolase(Tkt)	regulation of growth
Fgfr1	-0.439593	0.04265	fibroblast growth factor receptor 1(Fgfr1)	organ induction
Hist1h1c	-0.439153	0.0165	histone cluster 1	nucleosome positioning
Rpl18	-0.434453	0.019	ribosomal protein L18(Rpl18)	microtubule-based movement,
Rrbp1	-0.427572	0.03715	ribosome binding protein 1(Rrbp1)	protein transport
Scrt1	-0.42176	0.02325	scratch family zinc finger 1(Scrt1)	regulation of transcription
Col4a4	-0.416541	0.043	collagen	m_vitCBPathway:Vitamin C in the Brain
Tns2	-0.415538	0.04985	tensin like C1 domain containing phosphatase	a focal adhesion molecule that binds to actin filaments and participates in signaling pathways
Ptms	-0.415357	0.03925	parathymosin(Ptms)	positive regulation of translational termination,
Selenom	-0.410963	0.04645	selenoprotein SelM	may be involved in neurodegenerative disorders
Rps21	-0.410648	0.03175	ribosomal protein S21(Rps21)	5.8S rRNA
Gm1821	-0.405359	0.04945	ubiquitin pseudogene(Gm1821)	Ubiquitin conserved site
6430527G18Rik	-0.396721	0.0326	RIKEn cDNA 6430527G18 gene	unknown
Fscn1	-0.396002	0.0386	fascin actin-bundling protein 1(Fscn1)	positive regulation of lamellipodium assembly
Midn	-0.38668	0.0335	midnolin(Midn)	negative regulation of glucokinase activity
Ndufa4	-0.385511	0.0442	NADH dehydrogenase (ubiquinone) 1 alpha subcomplex, 4(Ndufa4)	transport, oxidation-reduction process
Stmn3	-0.385263	0.0407	stathmin-like 3(Stmn3)	negative regulation of Rac protein signal transduction
Rpl8	-0.378335	0.0408	ribosomal protein L8(Rpl8)	cytoplasmic translation
Zfp329	0.389817	0.03685	zinc finger protein 329(Zfp329)	mRNA translation
A930006I01Rik	0.39447	0.0491	ncRNA gene	unknown
Olfr856-ps1	0.401821	0.0423	olfactory receptors	interact with odorant molecules in the nose
AW549877	0.402587	0.034	expressed sequence AW549877	orthologous to human C5orf51
A330023F24Rik	0.403028	0.04475	RIKEN cDNA A330023F24 gene(A330023F24Rik)	unknown
Fsd1l	0.41003	0.03795	fibronectin type III and SPRY domain containing 1-like(Fsd1l)	IPR001870:B30.2/SPRY domain
Gm10845	0.413644	0.0289	predicted gene 10845	unknown
Slc4a7	0.418565	0.0301	solute carrier family 4	sodium ion transport
Rnpc3	0.42625	0.04285	RNA-binding region (RNP1, RRM) containing 3(Rnpc3)	mRNA splicing
Dusp11	0.437979	0.01625	dual specificity phosphatase 11 (RNA/RNP complex 1-interacting)(Dusp11)	RNA metabolic process
Adamts3	0.440882	0.02735	a disintegrin-like and metallopeptidase (reprolysin type) with thrombospondin type 1 motif	collagen biosynthetic process
Ccn4	0.443583	0.03715	wnt1-inducible-signaling pathway protein 1	cysteine-rich, glycosylated signaling proteins that mediate diverse developmental processes
Ttc14	0.453945	0.0282	tetratricopeptide repeat domain 14(Ttc14)	ectoderm differentiation
Zfand6	0.459642	0.0171	zinc finger	signal transduction
Azi2	0.474447	0.0116	5-azacytidine induced gene 2(Azi2)	interferon-gamma production
5430419D17Rik	0.48107	0.0324	RIKEN cDNA 5430419D17 gene(5430419D17Rik)	scavenger receptor activity
A430035B10Rik	0.4949	0.033	RIKEN cDNA A430035B10 gene	unknown
Slc31a2	0.495506	0.0067	solute carrier family 31	cellular copper ion homeostasis
A130077B15Rik	0.500375	0.0103	RIKEn cDNA A130077B15 gene	unknown
Wdr89	0.507063	0.0131	WD repeat domain 89(Wdr89)	IPR015943:WD40/YVTN repeat-like-containing domain
Olfr613	0.525155	0.0132	olfactory receptor 613(Olfr613)	initiate a neuronal response that triggers the perception of a smell
Zfp488	0.533572	0.0054	zinc finger protein 488(Zfp488)	oligodendrocyte development
A930011O12Rik	0.54458	0.04195	microRNA 124a-1 gnee	unknown
Gm20139	0.574398	0.0101	predicted gene 20139	unknown
E330033B04Rik	0.592029	0.03705	RIKEN cDNA E330033B04 gene	unknown
Gm19667	0.606878	0.035	predicted gene 19667	unknown
Amy1	0.621766	0.0059	amylase 1, salivary(Amy1)	carbohydrate metabolic process
4933407I18Rik	0.665501	0.03185	RIKEn cDNA 4933407I18 gene	unknown
A330021E22Rik	0.668244	0.0331	cilia and flagella associated protein 69	positive regulation of flagellated sperm motility
Psca	0.937536	0.00635	prostate stem cell antigen(Psca)	may be involved in the regulation of cell proliferation
Asprv1	0.943587	0.0186	aspartic peptidase, retroviral-like 1(Asprv1)	proteolysis
Sst	1.65605	0.0098	somatostatin(Sst)	response to acidic pH
Sbsn	2.02498	0.0018	suprabasin(Sbsn)	mRNA translation
Krt10	2.41633	5e-05	keratin 10(Krt10)	intermediate filament organization
Krt1	4.36063	5e-05	keratin 1(Krt1)	establishment of skin barrier
DEG cutoff criteria: fold change ≥ 1.2, P<0.05. Gene ontology term was obtained using the DAVID functional annotation analysis (https://david.ncifcrf.gov/)

## Sheet: DMG_GO_function
Supplementary Table 1B. GO function terms based on the spaceflight induced differentially methylated genes in the mouse retina
external_gene_name	meth.diff	prom	exon	intron	CpGi	shores	chromosome_name	description
Piwil1	-24.8045	0	0	1	0	0	5	piwi-like RNA-mediated gene silencing 1 [Source:MGI Symbol;Acc:MGI:1928897]
1700018B08Rik	-20.1769	0	0	0	0	0	8	RIKEN cDNA 1700018B08 gene [Source:MGI Symbol;Acc:MGI:1923655]
Hdx	-19.1386	0	0	0	1	0	X	highly divergent homeobox [Source:MGI Symbol;Acc:MGI:2685226]
Dync2li1	-19.0541	0	0	1	0	0	17	dynein cytoplasmic 2 light intermediate chain 1 [Source:MGI Symbol;Acc:MGI:1913996]
Arid1b	-18.8172	0	0	1	0	0	17	AT rich interactive domain 1B (SWI-like) [Source:MGI Symbol;Acc:MGI:1926129]
Dclk1	-18.2018	0	0	1	0	0	3	doublecortin-like kinase 1 [Source:MGI Symbol;Acc:MGI:1330861]
Actrt2	-18.117	0	0	0	0	0	4	actin-related protein T2 [Source:MGI Symbol;Acc:MGI:1920603]
Ppp1r3f	-18.1075	1	1	1	1	0	X	protein phosphatase 1, regulatory (inhibitor) subunit 3F [Source:MGI Symbol;Acc:MGI:1859617]
Glt1d1	-18.057	0	0	0	0	0	5	glycosyltransferase 1 domain containing 1 [Source:MGI Symbol;Acc:MGI:2442755]
Gm45844	-17.9853	1	0	0	1	0	7	predicted gene 45844 [Source:MGI Symbol;Acc:MGI:5804959]
Scgb1b24	-17.8307	0	0	0	0	0	7	secretoglobin, family 1B, member 24 [Source:MGI Symbol;Acc:MGI:3649643]
Fam98c	-17.7646	0	1	0	0	0	7	family with sequence similarity 98, member C [Source:MGI Symbol;Acc:MGI:1921083]
Ccnd3	-17.7019	0	0	1	0	0	17	cyclin D3 [Source:MGI Symbol;Acc:MGI:88315]
3110070M22Rik	-17.2996	1	1	1	1	0	13	RIKEN cDNA 3110070M22 gene [Source:MGI Symbol;Acc:MGI:1914554]
Map3k15	-17.2132	1	0	0	1	0	X	mitogen-activated protein kinase kinase kinase 15 [Source:MGI Symbol;Acc:MGI:2448588]
Rrp9	-17.1425	0	1	0	0	0	9	RRP9, small subunit (SSU) processome component, homolog (yeast) [Source:MGI Symbol;Acc:MGI:2384313]
Map3k15	-17.04	1	1	0	1	0	X	mitogen-activated protein kinase kinase kinase 15 [Source:MGI Symbol;Acc:MGI:2448588]
Ptpn22	-16.7411	0	1	0	0	0	3	protein tyrosine phosphatase, non-receptor type 22 (lymphoid) [Source:MGI Symbol;Acc:MGI:107170]
Adcy4	-16.7362	0	1	0	0	0	14	adenylate cyclase 4 [Source:MGI Symbol;Acc:MGI:99674]
Nphs1os	-16.6884	0	0	1	0	0	7	nephrosis 1 homolog, nephrin, opposite strand [Source:MGI Symbol;Acc:MGI:2675468]
B3galnt1	-16.5836	0	0	1	0	0	3	UDP-GalNAc:betaGlcNAc beta 1,3-galactosaminyltransferase, polypeptide 1 [Source:MGI Symbol;Acc:MGI:1349405]
Etl4	-16.4855	0	0	1	0	0	2	enhancer trap locus 4 [Source:MGI Symbol;Acc:MGI:95454]
Maml3	-16.369	0	0	1	0	0	3	mastermind like 3 (Drosophila) [Source:MGI Symbol;Acc:MGI:2389461]
Gm12830	-16.336	0	0	0	0	0	4	predicted gene 12830 [Source:MGI Symbol;Acc:MGI:3649998]
Ppp1r3f	-16.2554	1	1	1	1	0	X	protein phosphatase 1, regulatory (inhibitor) subunit 3F [Source:MGI Symbol;Acc:MGI:1859617]
Nlgn3	-16.0704	1	0	1	0	0	X	neuroligin 3 [Source:MGI Symbol;Acc:MGI:2444609]
NA	-15.9539	0	1	0	1	0	NA	NA
Klhl30	-15.9469	0	1	0	1	0	1	kelch-like 30 [Source:MGI Symbol;Acc:MGI:1918038]
Cux1	-15.9197	0	0	0	0	0	5	cut-like homeobox 1 [Source:MGI Symbol;Acc:MGI:88568]
Nfatc2	-15.8958	0	0	1	0	0	2	nuclear factor of activated T cells, cytoplasmic, calcineurin dependent 2 [Source:MGI Symbol;Acc:MGI:102463]
S1pr3	-15.8879	0	1	0	0	0	13	sphingosine-1-phosphate receptor 3 [Source:MGI Symbol;Acc:MGI:1339365]
Gm16432	-15.8617	1	0	1	0	0	1	predicted gene 16432 [Source:MGI Symbol;Acc:MGI:3645414]
Tnfrsf19	-15.8553	0	0	0	0	0	14	tumor necrosis factor receptor superfamily, member 19 [Source:MGI Symbol;Acc:MGI:1352474]
Gm833	-15.8333	0	0	0	0	0	4	predicted gene 833 [Source:MGI Symbol;Acc:MGI:2685679]
Cldn3	-15.7113	0	0	1	0	0	5	claudin 3 [Source:MGI Symbol;Acc:MGI:1329044]
Ftsj1	-15.64	0	1	0	0	0	X	FtsJ RNA methyltransferase homolog 1 (E. coli) [Source:MGI Symbol;Acc:MGI:1859648]
NA	-15.5719	0	1	0	1	0	NA	NA
Ptchd1	-15.5611	1	0	0	1	0	X	patched domain containing 1 [Source:MGI Symbol;Acc:MGI:2685233]
A330102I10Rik	-15.538	0	0	0	0	0	13	RIKEN cDNA A330102I10 gene [Source:MGI Symbol;Acc:MGI:1925170]
Rap2c	-15.4919	1	0	0	1	0	X	RAP2C, member of RAS oncogene family [Source:MGI Symbol;Acc:MGI:1919315]
Syne3	-15.4747	1	0	1	0	0	12	spectrin repeat containing, nuclear envelope family member 3 [Source:MGI Symbol;Acc:MGI:2442408]
Cenpj	-15.34	0	0	1	0	1	14	centromere protein J [Source:MGI Symbol;Acc:MGI:2684927]
Edn2	-15.0352	0	0	1	0	0	4	endothelin 2 [Source:MGI Symbol;Acc:MGI:95284]
NA	-14.9912	0	0	0	0	0	NA	NA
Ginm1	-14.9865	0	0	0	0	1	10	glycoprotein integral membrane 1 [Source:MGI Symbol;Acc:MGI:2384905]
Syn1	-14.9858	1	0	0	1	0	X	synapsin I [Source:MGI Symbol;Acc:MGI:98460]
Col7a1	-14.9198	0	0	1	0	0	9	collagen, type VII, alpha 1 [Source:MGI Symbol;Acc:MGI:88462]
2410015M20Rik	-14.886	0	0	1	0	1	17	RIKEN cDNA 2410015M20 gene [Source:MGI Symbol;Acc:MGI:2442174]
Cstad	-14.8642	0	0	0	0	0	2	CSA-conditional, T cell activation-dependent protein [Source:MGI Symbol;Acc:MGI:1925867]
Arl10	-14.7651	0	1	0	0	0	13	ADP-ribosylation factor-like 10 [Source:MGI Symbol;Acc:MGI:1930788]
Cdk1	-14.6385	0	0	0	0	0	10	cyclin-dependent kinase 1 [Source:MGI Symbol;Acc:MGI:88351]
Slc25a33	-14.6287	0	0	0	0	0	4	solute carrier family 25, member 33 [Source:MGI Symbol;Acc:MGI:1917806]
Lrrc10b	-14.5691	0	0	0	0	0	19	leucine rich repeat containing 10B [Source:MGI Symbol;Acc:MGI:2685551]
Kcnip2	-14.529	0	0	1	0	0	19	Kv channel-interacting protein 2 [Source:MGI Symbol;Acc:MGI:2135916]
Sowahd	-14.5248	1	0	0	1	0	X	sosondowah ankyrin repeat domain family member D [Source:MGI Symbol;Acc:MGI:3045274]
Foxl1	-14.5188	0	0	0	0	0	8	forkhead box L1 [Source:MGI Symbol;Acc:MGI:1347469]
Nkx6-3	-14.4911	1	1	0	0	0	8	NK6 homeobox 3 [Source:MGI Symbol;Acc:MGI:1921811]
1700030C10Rik	-14.4816	0	0	0	1	0	12	RIKEN cDNA 1700030C10 gene [Source:MGI Symbol;Acc:MGI:1916763]
Esx1	-14.47	0	0	0	0	0	X	extraembryonic, spermatogenesis, homeobox 1 [Source:MGI Symbol;Acc:MGI:1096388]
Nr2e1	-14.4661	0	0	0	0	0	10	nuclear receptor subfamily 2, group E, member 1 [Source:MGI Symbol;Acc:MGI:1100526]
Smad2	-14.4649	0	0	0	0	0	18	SMAD family member 2 [Source:MGI Symbol;Acc:MGI:108051]
Kcnj6	-14.4272	0	0	0	0	0	16	potassium inwardly-rectifying channel, subfamily J, member 6 [Source:MGI Symbol;Acc:MGI:104781]
Syn1	-14.4241	1	0	0	1	0	X	synapsin I [Source:MGI Symbol;Acc:MGI:98460]
Mtif3	-14.4054	0	1	0	0	0	5	mitochondrial translational initiation factor 3 [Source:MGI Symbol;Acc:MGI:1923616]
Casz1	-14.3276	0	1	0	0	0	4	castor zinc finger 1 [Source:MGI Symbol;Acc:MGI:1196251]
Tapt1	-14.2566	0	0	1	0	0	5	transmembrane anterior posterior transformation 1 [Source:MGI Symbol;Acc:MGI:2683537]
Zrsr2	-14.1355	1	1	0	1	0	X	zinc finger (CCCH type), RNA binding motif and serine/arginine rich 2 [Source:MGI Symbol;Acc:MGI:103287]
Shroom2	-14.1212	1	0	1	1	0	X	shroom family member 2 [Source:MGI Symbol;Acc:MGI:107194]
NA	-14.1021	0	1	0	1	0	NA	NA
Spred2	-14.0987	0	0	1	0	0	11	sprouty-related, EVH1 domain containing 2 [Source:MGI Symbol;Acc:MGI:2150019]
Fnbp1l	-14.0918	0	0	0	0	0	3	formin binding protein 1-like [Source:MGI Symbol;Acc:MGI:1925642]
Il4ra	-14.0917	0	1	0	0	0	7	interleukin 4 receptor, alpha [Source:MGI Symbol;Acc:MGI:105367]
Mir149	-14.0777	0	0	1	0	1	1	microRNA 149 [Source:MGI Symbol;Acc:MGI:2676834]
Ercc4	-14.0504	0	0	0	0	0	16	excision repair cross-complementing rodent repair deficiency, complementation group 4 [Source:MGI Symbol;Acc:MGI:1354163]
Fam19a4	-14.0394	0	0	1	0	0	6	family with sequence similarity 19, member A4 [Source:MGI Symbol;Acc:MGI:2444563]
Kcnj4	-14.0341	0	0	0	0	0	15	potassium inwardly-rectifying channel, subfamily J, member 4 [Source:MGI Symbol;Acc:MGI:104743]
Csnk1e	-13.9929	0	0	0	0	0	15	casein kinase 1, epsilon [Source:MGI Symbol;Acc:MGI:1351660]
Mmgt1	-13.879	1	0	0	1	0	X	membrane magnesium transporter 1 [Source:MGI Symbol;Acc:MGI:2384305]
Ist1	-13.8647	0	1	0	0	0	8	increased sodium tolerance 1 homolog (yeast) [Source:MGI Symbol;Acc:MGI:1919205]
1700027J07Rik	-13.8625	0	0	1	0	0	10	RIKEN cDNA 1700027J07 gene [Source:MGI Symbol;Acc:MGI:1916693]
Cthrc1	-13.8575	0	0	1	0	0	15	collagen triple helix repeat containing 1 [Source:MGI Symbol;Acc:MGI:1915838]
Sox3	-13.8375	0	0	0	0	0	X	SRY (sex determining region Y)-box 3 [Source:MGI Symbol;Acc:MGI:98365]
Rho	-13.8211	0	1	0	0	0	6	rhodopsin [Source:MGI Symbol;Acc:MGI:97914]
E130006D01Rik	-13.8081	0	0	0	0	0	5	RIKEN cDNA E130006D01 gene [Source:MGI Symbol;Acc:MGI:2685527]
Gm6588	-13.7962	0	0	1	0	0	5	predicted gene 6588 [Source:MGI Symbol;Acc:MGI:3648937]
Rfx4	-13.7861	0	0	1	0	0	10	regulatory factor X, 4 (influences HLA class II expression) [Source:MGI Symbol;Acc:MGI:1918387]
Pdzd4	-13.7822	1	1	0	1	0	X	PDZ domain containing 4 [Source:MGI Symbol;Acc:MGI:2443483]
Mmp14	-13.746	0	0	1	0	0	14	matrix metallopeptidase 14 (membrane-inserted) [Source:MGI Symbol;Acc:MGI:101900]
Mkrn2	-13.7082	0	1	0	0	0	6	makorin, ring finger protein, 2 [Source:MGI Symbol;Acc:MGI:1914277]
NA	-13.6991	0	0	0	0	0	NA	NA
Zfp691	-13.6872	0	0	0	0	0	4	zinc finger protein 691 [Source:MGI Symbol;Acc:MGI:3041163]
Got1	-13.6637	0	0	0	0	0	19	glutamic-oxaloacetic transaminase 1, soluble [Source:MGI Symbol;Acc:MGI:95791]
Igsf21	-13.6549	0	0	0	0	0	4	immunoglobulin superfamily, member 21 [Source:MGI Symbol;Acc:MGI:2681842]
Cd2bp2	-13.6495	0	0	0	0	0	7	CD2 antigen (cytoplasmic tail) binding protein 2 [Source:MGI Symbol;Acc:MGI:1917483]
2018-09-09	-13.6124	0	0	0	0	0	11	septin 9 [Source:MGI Symbol;Acc:MGI:1858222]
Cd209c	-13.5922	0	0	0	1	0	8	CD209c antigen [Source:MGI Symbol;Acc:MGI:2157945]
Scgb2b21	-13.5904	0	0	0	0	0	7	secretoglobin, family 2B, member 21 [Source:MGI Symbol;Acc:MGI:3648283]
Esx1	-13.5476	0	0	0	0	0	X	extraembryonic, spermatogenesis, homeobox 1 [Source:MGI Symbol;Acc:MGI:1096388]
Slc6a8	-13.5385	1	1	0	0	1	X	solute carrier family 6 (neurotransmitter transporter, creatine), member 8 [Source:MGI Symbol;Acc:MGI:2147834]
Socs5	-13.513	0	0	1	0	0	17	suppressor of cytokine signaling 5 [Source:MGI Symbol;Acc:MGI:2385459]
Naa10	-13.4849	1	0	1	1	0	X	N(alpha)-acetyltransferase 10, NatA catalytic subunit [Source:MGI Symbol;Acc:MGI:1915255]
6430548M08Rik	-13.4656	0	0	1	0	0	8	RIKEN cDNA 6430548M08 gene [Source:MGI Symbol;Acc:MGI:2443793]
H2afy2	-13.4307	0	0	0	0	0	10	H2A histone family, member Y2 [Source:MGI Symbol;Acc:MGI:3037658]
NA	-13.4164	0	0	0	0	0	NA	NA
Zscan20	-13.3858	0	0	1	0	0	4	zinc finger and SCAN domains 20 [Source:MGI Symbol;Acc:MGI:2679268]
1700030C10Rik	-13.3626	0	0	0	0	0	12	RIKEN cDNA 1700030C10 gene [Source:MGI Symbol;Acc:MGI:1916763]
1700027F09Rik	-13.3479	0	0	0	0	0	5	RIKEN cDNA 1700027F09 gene [Source:MGI Symbol;Acc:MGI:1917249]
Gm45844	-13.305	1	0	0	1	0	7	predicted gene 45844 [Source:MGI Symbol;Acc:MGI:5804959]
Dlec1	-13.262	0	1	0	0	0	9	deleted in lung and esophageal cancer 1 [Source:MGI Symbol;Acc:MGI:2443671]
Grb10	-13.2495	0	0	0	0	0	11	growth factor receptor bound protein 10 [Source:MGI Symbol;Acc:MGI:103232]
Slc22a2	-13.2342	0	0	1	0	0	17	solute carrier family 22 (organic cation transporter), member 2 [Source:MGI Symbol;Acc:MGI:1335072]
Chd6	-13.2267	0	0	0	0	0	2	chromodomain helicase DNA binding protein 6 [Source:MGI Symbol;Acc:MGI:1918639]
1700031M16Rik	-13.1732	0	0	1	0	0	15	RIKEN cDNA 1700031M16 gene [Source:MGI Symbol;Acc:MGI:1920552]
Armcx3	-13.1604	1	0	1	0	0	X	armadillo repeat containing, X-linked 3 [Source:MGI Symbol;Acc:MGI:1918953]
Tcp11	-13.1564	0	0	0	0	0	17	t-complex protein 11 [Source:MGI Symbol;Acc:MGI:98544]
NA	-13.1507	0	0	0	0	0	NA	NA
Rbbp8nl	-13.1401	0	0	0	0	0	2	RBBP8 N-terminal like [Source:MGI Symbol;Acc:MGI:3606212]
Kcns1	-13.0696	0	0	1	0	1	2	K+ voltage-gated channel, subfamily S, 1 [Source:MGI Symbol;Acc:MGI:1197019]
Plk2	-13.0374	0	0	0	0	0	13	polo like kinase 2 [Source:MGI Symbol;Acc:MGI:1099790]
Gm45844	-13.0267	1	0	0	1	0	7	predicted gene 45844 [Source:MGI Symbol;Acc:MGI:5804959]
Top1mt	-12.994	0	0	1	0	0	15	DNA topoisomerase 1, mitochondrial [Source:MGI Symbol;Acc:MGI:1920210]
Galnt10	-12.9887	0	0	1	0	0	11	polypeptide N-acetylgalactosaminyltransferase 10 [Source:MGI Symbol;Acc:MGI:1890480]
Zrsr2	-12.9862	1	1	0	1	0	X	zinc finger (CCCH type), RNA binding motif and serine/arginine rich 2 [Source:MGI Symbol;Acc:MGI:103287]
Aox2	-12.981	0	1	0	0	0	1	aldehyde oxidase 2 [Source:MGI Symbol;Acc:MGI:3529596]
Gm45844	-12.9567	1	0	0	1	0	7	predicted gene 45844 [Source:MGI Symbol;Acc:MGI:5804959]
Arhgap9	-12.9154	1	1	0	0	0	10	Rho GTPase activating protein 9 [Source:MGI Symbol;Acc:MGI:2143764]
Sdk1	-12.9101	0	0	1	0	0	5	sidekick cell adhesion molecule 1 [Source:MGI Symbol;Acc:MGI:2444413]
Parva	-12.899	0	0	1	0	0	7	parvin, alpha [Source:MGI Symbol;Acc:MGI:1931144]
Tsc22d3	-12.8641	0	0	1	1	0	X	TSC22 domain family, member 3 [Source:MGI Symbol;Acc:MGI:1196284]
Emp2	-12.8392	0	0	0	0	0	16	epithelial membrane protein 2 [Source:MGI Symbol;Acc:MGI:1098726]
4930591A17Rik	-12.8114	0	0	0	0	0	2	RIKEN cDNA 4930591A17 gene [Source:MGI Symbol;Acc:MGI:1915425]
Ush2a	-12.7963	1	1	0	0	0	1	usherin [Source:MGI Symbol;Acc:MGI:1341292]
Rspo1	-12.7675	0	1	0	0	1	4	R-spondin 1 [Source:MGI Symbol;Acc:MGI:2183426]
D430042O09Rik	-12.753	0	0	1	0	0	7	RIKEN cDNA D430042O09 gene [Source:MGI Symbol;Acc:MGI:2442760]
Acot11	-12.7524	0	0	0	0	0	4	acyl-CoA thioesterase 11 [Source:MGI Symbol;Acc:MGI:1913736]
Itfg1	-12.7375	0	0	1	0	0	8	integrin alpha FG-GAP repeat containing 1 [Source:MGI Symbol;Acc:MGI:106419]
Pabpc5	-12.7243	0	0	0	0	0	X	poly(A) binding protein, cytoplasmic 5 [Source:MGI Symbol;Acc:MGI:2136401]
Tfe3	-12.722	1	0	0	1	0	X	transcription factor E3 [Source:MGI Symbol;Acc:MGI:98511]
1700116B05Rik	-12.6911	0	0	0	0	0	16	RIKEN cDNA 1700116B05 gene [Source:MGI Symbol;Acc:MGI:1925889]
Gm14379	-12.6669	1	1	0	0	0	X	predicted gene 14379 [Source:MGI Symbol;Acc:MGI:3649346]
Map4	-12.6561	1	1	1	0	0	9	microtubule-associated protein 4 [Source:MGI Symbol;Acc:MGI:97178]
Grp	-12.6499	0	0	0	0	0	18	gastrin releasing peptide [Source:MGI Symbol;Acc:MGI:95833]
Olfr1419	-12.6056	0	0	0	1	0	19	olfactory receptor 1419 [Source:MGI Symbol;Acc:MGI:3031253]
Rgs6	-12.5992	0	0	0	0	0	12	regulator of G-protein signaling 6 [Source:MGI Symbol;Acc:MGI:1354730]
Vmn1r41	-12.5808	0	0	0	0	0	6	vomeronasal 1 receptor 41 [Source:MGI Symbol;Acc:MGI:2148520]
Gm45844	-12.5611	1	0	0	1	0	7	predicted gene 45844 [Source:MGI Symbol;Acc:MGI:5804959]
Adgrl2	-12.5584	0	0	0	0	0	3	adhesion G protein-coupled receptor L2 [Source:MGI Symbol;Acc:MGI:2139714]
Foxl1	-12.554	0	0	0	0	0	8	forkhead box L1 [Source:MGI Symbol;Acc:MGI:1347469]
NA	-12.5539	0	0	0	0	0	NA	NA
1700030C10Rik	-12.5407	0	0	0	0	1	12	RIKEN cDNA 1700030C10 gene [Source:MGI Symbol;Acc:MGI:1916763]
NA	-12.49	0	0	0	0	0	NA	NA
Smim12	-12.4867	0	1	0	1	0	4	small integral membrane protein 12 [Source:MGI Symbol;Acc:MGI:1933141]
Bcor	-12.4611	0	0	1	1	0	X	BCL6 interacting corepressor [Source:MGI Symbol;Acc:MGI:1918708]
Snai1	-12.4199	0	0	0	0	0	2	snail family zinc finger 1 [Source:MGI Symbol;Acc:MGI:98330]
1700044C05Rik	-12.4195	0	0	0	0	0	14	RIKEN cDNA 1700044C05 gene [Source:MGI Symbol;Acc:MGI:1920556]
Syndig1	-12.4077	0	0	0	0	0	2	synapse differentiation inducing 1 [Source:MGI Symbol;Acc:MGI:3702158]
Kank1	-12.4023	0	0	1	0	0	19	KN motif and ankyrin repeat domains 1 [Source:MGI Symbol;Acc:MGI:2147707]
Mms22l	-12.3893	0	0	0	0	0	4	MMS22-like, DNA repair protein [Source:MGI Symbol;Acc:MGI:2684980]
NA	-12.389	0	0	0	1	0	NA	NA
Klf12	-12.3579	0	0	0	0	1	14	Kruppel-like factor 12 [Source:MGI Symbol;Acc:MGI:1333796]
Zdhhc25	-12.3502	0	0	0	0	0	15	zinc finger, DHHC domain containing 25 [Source:MGI Symbol;Acc:MGI:1917323]
Sytl1	-12.3323	0	1	0	0	0	4	synaptotagmin-like 1 [Source:MGI Symbol;Acc:MGI:1933365]
Hras	-12.3198	0	1	1	0	1	7	Harvey rat sarcoma virus oncogene [Source:MGI Symbol;Acc:MGI:96224]
Fam169a	-12.3129	0	0	1	0	1	13	family with sequence similarity 169, member A [Source:MGI Symbol;Acc:MGI:2444268]
Kcnk15	-12.2916	0	0	0	0	0	2	potassium channel, subfamily K, member 15 [Source:MGI Symbol;Acc:MGI:2675209]
NA	-12.2854	0	0	0	0	0	NA	NA
Bahcc1	-12.2789	0	1	0	0	0	11	BAH domain and coiled-coil containing 1 [Source:MGI Symbol;Acc:MGI:2679272]
Rps4x	-12.2646	1	0	1	0	1	X	ribosomal protein S4, X-linked [Source:MGI Symbol;Acc:MGI:98158]
Rex2	-12.2604	0	0	0	1	0	4	reduced expression 2 [Source:MGI Symbol;Acc:MGI:1328322]
Mir5098	-12.2552	0	0	1	0	0	5	microRNA 5098 [Source:MGI Symbol;Acc:MGI:4950415]
Rab31	-12.2519	0	0	1	0	0	17	RAB31, member RAS oncogene family [Source:MGI Symbol;Acc:MGI:1914603]
Ulk4	-12.2419	0	1	0	0	0	9	unc-51-like kinase 4 [Source:MGI Symbol;Acc:MGI:1921622]
Bcas2	-12.2102	0	0	0	0	0	3	breast carcinoma amplified sequence 2 [Source:MGI Symbol;Acc:MGI:1915433]
Gper1	-12.1932	0	0	1	0	0	5	G protein-coupled estrogen receptor 1 [Source:MGI Symbol;Acc:MGI:1924104]
Spata31d1d	-12.1821	0	1	0	0	0	13	spermatogenesis associated 31 subfamily D, member 1D [Source:MGI Symbol;Acc:MGI:3045260]
Rhbdd2	-12.1796	0	0	0	0	0	5	rhomboid domain containing 2 [Source:MGI Symbol;Acc:MGI:1915612]
Morc4	-12.1712	1	0	1	1	0	X	microrchidia 4 [Source:MGI Symbol;Acc:MGI:1922996]
Il13ra1	-12.1555	1	0	0	1	0	X	interleukin 13 receptor, alpha 1 [Source:MGI Symbol;Acc:MGI:105052]
Trim8	-12.1254	0	0	0	0	0	19	tripartite motif-containing 8 [Source:MGI Symbol;Acc:MGI:1933302]
Irf6	-12.1249	0	0	1	0	0	1	interferon regulatory factor 6 [Source:MGI Symbol;Acc:MGI:1859211]
Zfp74	-12.1119	0	0	0	1	0	7	zinc finger protein 74 [Source:MGI Symbol;Acc:MGI:107784]
Xlr3a	-12.1118	0	0	1	0	0	X	X-linked lymphocyte-regulated 3A [Source:MGI Symbol;Acc:MGI:109506]
Map4k1	-12.1022	0	1	0	0	0	7	mitogen-activated protein kinase kinase kinase kinase 1 [Source:MGI Symbol;Acc:MGI:1346882]
Dlec1	-12.0923	0	0	1	0	0	9	deleted in lung and esophageal cancer 1 [Source:MGI Symbol;Acc:MGI:2443671]
Mtif3	-12.0677	0	1	0	0	0	5	mitochondrial translational initiation factor 3 [Source:MGI Symbol;Acc:MGI:1923616]
Slc6a8	-12.0666	1	1	0	1	0	X	solute carrier family 6 (neurotransmitter transporter, creatine), member 8 [Source:MGI Symbol;Acc:MGI:2147834]
Gm833	-12.0379	0	0	0	0	0	4	predicted gene 833 [Source:MGI Symbol;Acc:MGI:2685679]
9530027J09Rik	-12.0334	1	0	0	0	1	X	RIKEN cDNA 9530027J09 gene [Source:MGI Symbol;Acc:MGI:4820557]
B3gnt3	-12.032	0	0	1	0	1	8	UDP-GlcNAc:betaGal beta-1,3-N-acetylglucosaminyltransferase 3 [Source:MGI Symbol;Acc:MGI:2152535]
Hopx	-12.0184	0	0	0	0	0	5	HOP homeobox [Source:MGI Symbol;Acc:MGI:1916782]
Pwwp2a	-12.0036	0	0	0	0	0	11	PWWP domain containing 2A [Source:MGI Symbol;Acc:MGI:1918052]
Gm45844	-12	1	0	0	1	0	7	predicted gene 45844 [Source:MGI Symbol;Acc:MGI:5804959]
Prkx	-11.98	1	0	0	0	1	X	protein kinase, X-linked [Source:MGI Symbol;Acc:MGI:1309999]
Pdzrn4	-11.975	0	0	0	0	0	15	PDZ domain containing RING finger 4 [Source:MGI Symbol;Acc:MGI:3056996]
Slc6a8	-11.9592	1	1	0	1	0	X	solute carrier family 6 (neurotransmitter transporter, creatine), member 8 [Source:MGI Symbol;Acc:MGI:2147834]
Zfp46	-11.9503	1	0	1	0	0	4	zinc finger protein 46 [Source:MGI Symbol;Acc:MGI:99192]
Morn1	-11.9442	0	0	0	0	0	4	MORN repeat containing 1 [Source:MGI Symbol;Acc:MGI:1924116]
Lnx1	-11.9254	0	0	0	0	0	5	ligand of numb-protein X 1 [Source:MGI Symbol;Acc:MGI:1278335]
Shd	-11.92	0	1	0	0	1	17	src homology 2 domain-containing transforming protein D [Source:MGI Symbol;Acc:MGI:1099461]
Mid2	-11.9179	0	0	0	1	0	X	midline 2 [Source:MGI Symbol;Acc:MGI:1344333]
Tbx3os1	-11.9172	0	0	0	0	0	5	T-box 3, opposite strand 1 [Source:MGI Symbol;Acc:MGI:3780472]
Adh5	-11.9048	0	0	1	0	0	3	alcohol dehydrogenase 5 (class III), chi polypeptide [Source:MGI Symbol;Acc:MGI:87929]
Ar	-11.8995	0	0	1	0	0	X	androgen receptor [Source:MGI Symbol;Acc:MGI:88064]
Arhgap25	-11.8945	0	0	1	0	0	6	Rho GTPase activating protein 25 [Source:MGI Symbol;Acc:MGI:2443687]
Rpp25	-11.8816	1	0	0	0	1	9	ribonuclease P/MRP 25 subunit [Source:MGI Symbol;Acc:MGI:2143151]
Hes1	-11.8796	0	0	0	0	0	16	hairy and enhancer of split 1 (Drosophila) [Source:MGI Symbol;Acc:MGI:104853]
Cpxm1	-11.8595	0	0	1	0	0	2	carboxypeptidase X 1 (M14 family) [Source:MGI Symbol;Acc:MGI:1934569]
Raet1d	-11.805	0	0	0	0	0	10	retinoic acid early transcript delta [Source:MGI Symbol;Acc:MGI:1861032]
Zfp423	-11.8047	0	0	1	0	0	8	zinc finger protein 423 [Source:MGI Symbol;Acc:MGI:1891217]
Bahcc1	-11.8038	0	0	1	0	0	11	BAH domain and coiled-coil containing 1 [Source:MGI Symbol;Acc:MGI:2679272]
Sp6	-11.7665	0	0	0	1	0	11	trans-acting transcription factor 6 [Source:MGI Symbol;Acc:MGI:1932575]
Ctdspl	-11.7628	0	0	1	0	0	9	CTD (carboxy-terminal domain, RNA polymerase II, polypeptide A) small phosphatase-like [Source:MGI Symbol;Acc:MGI:1916524]
Lpar5	-11.7533	0	0	1	0	1	6	lysophosphatidic acid receptor 5 [Source:MGI Symbol;Acc:MGI:2685918]
Slc25a25	-11.7448	0	0	0	0	0	2	solute carrier family 25 (mitochondrial carrier, phosphate carrier), member 25 [Source:MGI Symbol;Acc:MGI:1915913]
1810021B22Rik	-11.7315	0	1	0	1	0	15	RIKEN cDNA 1810021B22 gene [Source:MGI Symbol;Acc:MGI:1916370]
Padi6	-11.7149	0	1	0	0	0	4	peptidyl arginine deiminase, type VI [Source:MGI Symbol;Acc:MGI:2655198]
Lrrc20	-11.7031	0	0	0	0	0	10	leucine rich repeat containing 20 [Source:MGI Symbol;Acc:MGI:2387182]
Mir378a	-11.7015	0	0	1	0	0	18	microRNA 378a [Source:MGI Symbol;Acc:MGI:3617791]
Tdrd3	-11.6944	0	0	0	0	0	14	tudor domain containing 3 [Source:MGI Symbol;Acc:MGI:2444023]
Prkcd	-11.6848	0	0	1	0	1	14	protein kinase C, delta [Source:MGI Symbol;Acc:MGI:97598]
Rin1	-11.6504	0	1	0	0	0	19	Ras and Rab interactor 1 [Source:MGI Symbol;Acc:MGI:2385695]
Dscam	-11.6396	0	1	0	0	0	16	DS cell adhesion molecule [Source:MGI Symbol;Acc:MGI:1196281]
Gm17455	-11.6374	0	0	1	0	0	10	predicted gene, 17455 [Source:MGI Symbol;Acc:MGI:4937089]
Rhbg	-11.6268	0	0	0	1	0	3	Rhesus blood group-associated B glycoprotein [Source:MGI Symbol;Acc:MGI:1927379]
Pde11a	-11.6184	0	0	1	0	0	2	phosphodiesterase 11A [Source:MGI Symbol;Acc:MGI:3036251]
Aloxe3	-11.6067	0	0	1	0	0	11	arachidonate lipoxygenase 3 [Source:MGI Symbol;Acc:MGI:1345140]
Cdc6	-11.5977	0	1	0	0	0	11	cell division cycle 6 [Source:MGI Symbol;Acc:MGI:1345150]
Pdk3	-11.5861	1	1	0	1	0	X	pyruvate dehydrogenase kinase, isoenzyme 3 [Source:MGI Symbol;Acc:MGI:2384308]
Cckbr	-11.5813	1	1	0	1	0	7	cholecystokinin B receptor [Source:MGI Symbol;Acc:MGI:99479]
Tmem106a	-11.5722	0	0	1	0	0	11	transmembrane protein 106A [Source:MGI Symbol;Acc:MGI:1922056]
1700028I16Rik	-11.5652	0	0	0	0	0	10	RIKEN cDNA 1700028I16 gene [Source:MGI Symbol;Acc:MGI:1917253]
Mst1r	-11.5591	0	0	1	0	0	9	macrophage stimulating 1 receptor (c-met-related tyrosine kinase) [Source:MGI Symbol;Acc:MGI:99614]
Col16a1	-11.5476	0	1	0	0	0	4	collagen, type XVI, alpha 1 [Source:MGI Symbol;Acc:MGI:1095396]
Msx1	-11.5463	0	0	0	0	0	5	msh homeobox 1 [Source:MGI Symbol;Acc:MGI:97168]
Gm11468	-11.5456	0	0	1	0	0	2	predicted gene 11468 [Source:MGI Symbol;Acc:MGI:3649218]
Armcx3	-11.5405	1	0	1	0	0	X	armadillo repeat containing, X-linked 3 [Source:MGI Symbol;Acc:MGI:1918953]
4930577N17Rik	-11.539	0	1	0	0	0	3	RIKEN cDNA 4930577N17 gene [Source:MGI Symbol;Acc:MGI:1914996]
Ackr3	-11.535	0	0	0	0	0	1	atypical chemokine receptor 3 [Source:MGI Symbol;Acc:MGI:109562]
Smim12	-11.5336	0	0	0	0	0	4	small integral membrane protein 12 [Source:MGI Symbol;Acc:MGI:1933141]
Slc35f3	-11.5251	0	0	1	0	0	8	solute carrier family 35, member F3 [Source:MGI Symbol;Acc:MGI:2444426]
Nipal3	-11.5177	0	1	0	0	0	4	NIPA-like domain containing 3 [Source:MGI Symbol;Acc:MGI:1921802]
Adcy7	-11.5046	0	0	1	0	0	8	adenylate cyclase 7 [Source:MGI Symbol;Acc:MGI:102891]
Hdc	-11.4991	0	1	0	0	0	2	histidine decarboxylase [Source:MGI Symbol;Acc:MGI:96062]
Gm45844	-11.496	1	1	0	1	0	7	predicted gene 45844 [Source:MGI Symbol;Acc:MGI:5804959]
Gm12830	-11.4898	0	0	0	0	0	4	predicted gene 12830 [Source:MGI Symbol;Acc:MGI:3649998]
Trps1	-11.4817	0	0	0	0	0	15	transcriptional repressor GATA binding 1 [Source:MGI Symbol;Acc:MGI:1927616]
Slu7	-11.4811	0	0	1	0	0	11	SLU7 splicing factor homolog (S. cerevisiae) [Source:MGI Symbol;Acc:MGI:2385598]
Map7d3	-11.4649	1	0	0	0	0	X	MAP7 domain containing 3 [Source:MGI Symbol;Acc:MGI:2445051]
NA	-11.4444	0	0	0	0	1	NA	NA
Fabp6	-11.4352	0	0	1	0	0	11	fatty acid binding protein 6, ileal (gastrotropin) [Source:MGI Symbol;Acc:MGI:96565]
Pex2	-11.4329	0	0	0	0	0	3	peroxisomal biogenesis factor 2 [Source:MGI Symbol;Acc:MGI:107486]
Lrig3	-11.3997	0	0	0	0	0	10	leucine-rich repeats and immunoglobulin-like domains 3 [Source:MGI Symbol;Acc:MGI:2443955]
Olfr1507	-11.3831	0	0	0	0	0	14	olfactory receptor 1507 [Source:MGI Symbol;Acc:MGI:3031341]
NA	-11.3807	0	0	1	0	0	NA	NA
Exo5	-11.3496	0	1	0	0	0	4	exonuclease 5 [Source:MGI Symbol;Acc:MGI:1920422]
Zbtb20	-11.3475	0	0	1	0	0	16	zinc finger and BTB domain containing 20 [Source:MGI Symbol;Acc:MGI:1929213]
Pmepa1	-11.3397	0	0	0	0	0	2	prostate transmembrane protein, androgen induced 1 [Source:MGI Symbol;Acc:MGI:1929600]
Gm10754	-11.3184	0	0	0	0	0	10	predicted gene 10754 [Source:MGI Symbol;Acc:MGI:3642925]
Aldh1a3	-11.3176	0	0	1	0	0	7	aldehyde dehydrogenase family 1, subfamily A3 [Source:MGI Symbol;Acc:MGI:1861722]
Pdk3	-11.2712	1	1	0	1	0	X	pyruvate dehydrogenase kinase, isoenzyme 3 [Source:MGI Symbol;Acc:MGI:2384308]
Enthd1	-11.2491	0	0	0	0	0	15	ENTH domain containing 1 [Source:MGI Symbol;Acc:MGI:2686088]
Olig1	-11.2336	0	0	0	0	0	16	oligodendrocyte transcription factor 1 [Source:MGI Symbol;Acc:MGI:1355334]
Hs6st2	-11.2023	1	1	0	1	0	X	heparan sulfate 6-O-sulfotransferase 2 [Source:MGI Symbol;Acc:MGI:1354959]
Egln1	-11.2008	0	0	0	0	0	8	egl-9 family hypoxia-inducible factor 1 [Source:MGI Symbol;Acc:MGI:1932286]
Tsc22d3	-11.1926	0	0	1	1	0	X	TSC22 domain family, member 3 [Source:MGI Symbol;Acc:MGI:1196284]
Gm10578	-11.17	0	0	0	0	0	7	predicted gene 10578 [Source:MGI Symbol;Acc:MGI:3642555]
Mpst	-11.1663	0	1	0	1	0	15	mercaptopyruvate sulfurtransferase [Source:MGI Symbol;Acc:MGI:2179733]
1500009L16Rik	-11.1662	0	0	0	0	0	10	RIKEN cDNA 1500009L16 gene [Source:MGI Symbol;Acc:MGI:1917034]
NA	-11.152	0	0	0	1	0	NA	NA
Mir8095	-11.1455	0	0	1	0	0	16	microRNA 8095 [Source:MGI Symbol;Acc:MGI:5530948]
5330411J11Rik	-11.1402	0	0	0	0	0	2	RIKEN cDNA 5330411J11 gene [Source:MGI Symbol;Acc:MGI:1923926]
Prkx	-11.1309	1	0	0	0	1	X	protein kinase, X-linked [Source:MGI Symbol;Acc:MGI:1309999]
Nrde2	-11.1079	0	0	0	0	0	12	nrde-2 necessary for RNA interference, domain containing [Source:MGI Symbol;Acc:MGI:2670969]
Myl10	-11.0896	0	0	0	0	0	5	myosin, light chain 10, regulatory [Source:MGI Symbol;Acc:MGI:1891705]
NA	-11.0896	0	0	0	0	0	NA	NA
Cdh1	-11.0801	0	0	1	0	0	8	cadherin 1 [Source:MGI Symbol;Acc:MGI:88354]
Mir6995	-11.0748	0	0	1	0	0	19	microRNA 6995 [Source:MGI Symbol;Acc:MGI:5530958]
Dcaf12l2	-11.0672	0	0	0	0	0	X	DDB1 and CUL4 associated factor 12-like 2 [Source:MGI Symbol;Acc:MGI:2445178]
Lnx1	-11.0655	0	0	0	0	0	5	ligand of numb-protein X 1 [Source:MGI Symbol;Acc:MGI:1278335]
Fem1b	-11.0596	0	0	0	0	0	9	feminization 1 homolog b (C. elegans) [Source:MGI Symbol;Acc:MGI:1335087]
Nfatc1	-11.0401	0	1	0	0	0	18	nuclear factor of activated T cells, cytoplasmic, calcineurin dependent 1 [Source:MGI Symbol;Acc:MGI:102469]
Pygb	-11.0309	0	0	1	0	0	2	brain glycogen phosphorylase [Source:MGI Symbol;Acc:MGI:97828]
Fignl2	-11.0256	1	1	0	1	0	15	fidgetin-like 2 [Source:MGI Symbol;Acc:MGI:3646919]
Kcnb1	-11.0213	1	1	0	1	0	2	potassium voltage gated channel, Shab-related subfamily, member 1 [Source:MGI Symbol;Acc:MGI:96666]
Casz1	-11.0154	0	0	1	0	0	4	castor zinc finger 1 [Source:MGI Symbol;Acc:MGI:1196251]
1810021B22Rik	-11.0152	0	1	0	1	0	15	RIKEN cDNA 1810021B22 gene [Source:MGI Symbol;Acc:MGI:1916370]
Mir3474	-11.0043	0	0	0	0	0	2	microRNA 3474 [Source:MGI Symbol;Acc:MGI:4441441]
Ddx25	-10.9976	0	0	1	0	0	9	DEAD (Asp-Glu-Ala-Asp) box polypeptide 25 [Source:MGI Symbol;Acc:MGI:1353582]
Nod1	-10.9886	0	1	0	1	0	6	nucleotide-binding oligomerization domain containing 1 [Source:MGI Symbol;Acc:MGI:1341839]
Serpina1c	-10.9859	0	0	1	0	0	12	serine (or cysteine) peptidase inhibitor, clade A, member 1C [Source:MGI Symbol;Acc:MGI:891969]
Gpld1	-10.9802	0	0	1	0	0	13	glycosylphosphatidylinositol specific phospholipase D1 [Source:MGI Symbol;Acc:MGI:106604]
Dhx35	-10.9765	0	0	0	0	0	2	DEAH (Asp-Glu-Ala-His) box polypeptide 35 [Source:MGI Symbol;Acc:MGI:1918965]
Usp51	-10.9742	1	1	0	1	0	X	ubiquitin specific protease 51 [Source:MGI Symbol;Acc:MGI:3588217]
Zfp980	-10.9717	0	0	0	0	0	4	zinc finger protein 980 [Source:MGI Symbol;Acc:MGI:3712454]
Kndc1	-10.9699	0	1	0	0	0	7	kinase non-catalytic C-lobe domain (KIND) containing 1 [Source:MGI Symbol;Acc:MGI:1923734]
Kcnj2	-10.9681	0	0	0	0	0	11	potassium inwardly-rectifying channel, subfamily J, member 2 [Source:MGI Symbol;Acc:MGI:104744]
Axin2	-10.9554	0	0	0	0	0	11	axin 2 [Source:MGI Symbol;Acc:MGI:1270862]
Galnt18	-10.9428	0	0	0	0	0	7	polypeptide N-acetylgalactosaminyltransferase 18 [Source:MGI Symbol;Acc:MGI:2446239]
Gm94	-10.9377	0	0	0	0	0	18	predicted gene 94 [Source:MGI Symbol;Acc:MGI:2684940]
Prag1	-10.928	0	0	0	0	0	8	PEAK1 related kinase activating pseudokinase 1 [Source:MGI Symbol;Acc:MGI:1196223]
Tnc	-10.9189	0	0	0	0	0	4	tenascin C [Source:MGI Symbol;Acc:MGI:101922]
Mgat5	-10.9091	0	0	0	0	0	1	mannoside acetylglucosaminyltransferase 5 [Source:MGI Symbol;Acc:MGI:894701]
Fignl2	-10.9043	1	1	0	1	0	15	fidgetin-like 2 [Source:MGI Symbol;Acc:MGI:3646919]
Fbn2	-10.9004	0	0	0	0	0	18	fibrillin 2 [Source:MGI Symbol;Acc:MGI:95490]
Ephb2	-10.8981	0	0	1	0	0	4	Eph receptor B2 [Source:MGI Symbol;Acc:MGI:99611]
Gm26633	-10.8924	0	0	1	0	0	7	predicted gene, 26633 [Source:MGI Symbol;Acc:MGI:5477127]
Cnksr2	-10.882	1	0	0	1	0	X	connector enhancer of kinase suppressor of Ras 2 [Source:MGI Symbol;Acc:MGI:2661175]
H2al1j	-10.8689	0	0	0	1	0	X	H2A histone family member L1J [Source:MGI Symbol;Acc:MGI:3643273]
Zpld1	-10.8574	0	0	0	0	0	16	zona pellucida like domain containing 1 [Source:MGI Symbol;Acc:MGI:2443415]
NA	-10.8258	0	0	0	0	1	NA	NA
Olfr1465	-10.8107	0	0	0	0	0	19	olfactory receptor 1465 [Source:MGI Symbol;Acc:MGI:3031299]
Mir466k	-10.801	0	0	0	0	0	3	microRNA 466k [Source:MGI Symbol;Acc:MGI:3783377]
Coro6	-10.7922	1	1	0	0	1	11	coronin 6 [Source:MGI Symbol;Acc:MGI:2183448]
Csad	-10.7919	0	1	0	0	0	15	cysteine sulfinic acid decarboxylase [Source:MGI Symbol;Acc:MGI:2180098]
Skor2	-10.7909	0	0	0	0	0	18	SKI family transcriptional corepressor 2 [Source:MGI Symbol;Acc:MGI:3645984]
Mir3072	-10.7871	0	0	0	0	0	12	microRNA 3072 [Source:MGI Symbol;Acc:MGI:4441432]
Bcl11b	-10.7839	0	0	1	0	0	12	B cell leukemia/lymphoma 11B [Source:MGI Symbol;Acc:MGI:1929913]
Tle1	-10.7392	0	0	0	0	0	4	transducin-like enhancer of split 1 [Source:MGI Symbol;Acc:MGI:104636]
Klhl15	-10.7368	1	1	0	1	0	X	kelch-like 15 [Source:MGI Symbol;Acc:MGI:1923400]
Rab15	-10.7221	1	0	0	1	0	12	RAB15, member RAS oncogene family [Source:MGI Symbol;Acc:MGI:1916865]
Lamp2	-10.7122	0	0	0	0	0	X	lysosomal-associated membrane protein 2 [Source:MGI Symbol;Acc:MGI:96748]
Ptbp1	-10.7052	0	0	1	0	0	10	polypyrimidine tract binding protein 1 [Source:MGI Symbol;Acc:MGI:97791]
Slc16a7	-10.6946	0	0	0	0	0	10	solute carrier family 16 (monocarboxylic acid transporters), member 7 [Source:MGI Symbol;Acc:MGI:1330284]
Txnl1	-10.6908	0	0	0	0	0	18	thioredoxin-like 1 [Source:MGI Symbol;Acc:MGI:1860078]
A730018C14Rik	-10.6745	0	0	0	0	0	12	RIKEN cDNA A730018C14 gene [Source:MGI Symbol;Acc:MGI:2442339]
Zfp958	-10.6689	0	0	0	0	0	8	zinc finger protein 958 [Source:MGI Symbol;Acc:MGI:2385298]
Glrp1	-10.6672	1	0	0	0	0	1	glutamine repeat protein 1 [Source:MGI Symbol;Acc:MGI:108038]
Gm10377	-10.6269	0	0	0	0	0	14	predicted gene 10377 [Source:MGI Symbol;Acc:MGI:3704431]
Gprin1	-10.6263	0	1	0	1	0	13	G protein-regulated inducer of neurite outgrowth 1 [Source:MGI Symbol;Acc:MGI:1349455]
Cd276	-10.608	0	0	1	0	0	9	CD276 antigen [Source:MGI Symbol;Acc:MGI:2183926]
Pcdhb2	-10.5617	1	1	1	0	0	18	protocadherin beta 2 [Source:MGI Symbol;Acc:MGI:2136735]
Smad3	-10.5411	0	0	0	0	0	9	SMAD family member 3 [Source:MGI Symbol;Acc:MGI:1201674]
Tpp1	-10.5388	0	1	0	1	0	7	tripeptidyl peptidase I [Source:MGI Symbol;Acc:MGI:1336194]
Lrit1	-10.5176	0	1	0	0	0	14	leucine-rich repeat, immunoglobulin-like and transmembrane domains 1 [Source:MGI Symbol;Acc:MGI:2385320]
Chac2	-10.5036	0	0	1	0	0	11	ChaC, cation transport regulator 2 [Source:MGI Symbol;Acc:MGI:1915294]
Mir5098	-10.5023	0	0	0	0	0	5	microRNA 5098 [Source:MGI Symbol;Acc:MGI:4950415]
Mex3c	-10.4987	0	0	0	0	0	18	mex3 RNA binding family member C [Source:MGI Symbol;Acc:MGI:2652843]
Mir5623	-10.4903	0	0	0	0	0	19	microRNA 5623 [Source:MGI Symbol;Acc:MGI:5455845]
Cgnl1	-10.4864	0	0	0	0	0	9	cingulin-like 1 [Source:MGI Symbol;Acc:MGI:1915428]
Vmn2r52	-10.4808	0	0	0	0	0	7	vomeronasal 2, receptor 52 [Source:MGI Symbol;Acc:MGI:3695443]
Prkcz	-10.4775	0	0	1	0	0	4	protein kinase C, zeta [Source:MGI Symbol;Acc:MGI:97602]
Prss55	-10.4762	0	0	1	0	0	14	protease, serine 55 [Source:MGI Symbol;Acc:MGI:1918287]
Lrch2	-10.4733	0	0	0	0	0	X	leucine-rich repeats and calponin homology (CH) domain containing 2 [Source:MGI Symbol;Acc:MGI:2147870]
Sowahd	-10.4674	1	0	0	1	0	X	sosondowah ankyrin repeat domain family member D [Source:MGI Symbol;Acc:MGI:3045274]
Slc6a8	-10.4341	1	1	0	1	0	X	solute carrier family 6 (neurotransmitter transporter, creatine), member 8 [Source:MGI Symbol;Acc:MGI:2147834]
Fignl2	-10.4297	0	0	0	1	0	15	fidgetin-like 2 [Source:MGI Symbol;Acc:MGI:3646919]
Ap1s2	-10.4187	1	0	0	1	0	X	adaptor-related protein complex 1, sigma 2 subunit [Source:MGI Symbol;Acc:MGI:1889383]
Zfp358	-10.4086	0	0	1	0	0	8	zinc finger protein 358 [Source:MGI Symbol;Acc:MGI:2153740]
Mymx	-10.3951	1	1	0	0	0	17	myomixer, myoblast fusion factor [Source:MGI Symbol;Acc:MGI:3649059]
Gm45844	-10.3873	1	0	0	1	0	7	predicted gene 45844 [Source:MGI Symbol;Acc:MGI:5804959]
Prkx	-10.3845	1	0	0	0	1	X	protein kinase, X-linked [Source:MGI Symbol;Acc:MGI:1309999]
Cldn14	-10.3733	1	0	0	0	0	16	claudin 14 [Source:MGI Symbol;Acc:MGI:1860425]
Emp1	-10.3708	0	0	0	0	0	6	epithelial membrane protein 1 [Source:MGI Symbol;Acc:MGI:107941]
Eif4ebp1	-10.3666	0	0	0	0	0	8	eukaryotic translation initiation factor 4E binding protein 1 [Source:MGI Symbol;Acc:MGI:103267]
Bmp8b	-10.364	1	1	0	1	0	4	bone morphogenetic protein 8b [Source:MGI Symbol;Acc:MGI:107335]
Gm10377	-10.3336	0	0	0	1	0	14	predicted gene 10377 [Source:MGI Symbol;Acc:MGI:3704431]
Mir7226	-10.3247	0	0	1	0	0	4	microRNA 7226 [Source:MGI Symbol;Acc:MGI:5531012]
Cep295	-10.3222	0	0	0	0	0	9	centrosomal protein 295 [Source:MGI Symbol;Acc:MGI:2442521]
Nod1	-10.3177	0	1	0	0	1	6	nucleotide-binding oligomerization domain containing 1 [Source:MGI Symbol;Acc:MGI:1341839]
Tmem45b	-10.3069	0	0	0	0	0	9	transmembrane protein 45b [Source:MGI Symbol;Acc:MGI:2384574]
Col27a1	-10.3058	0	1	0	0	0	4	collagen, type XXVII, alpha 1 [Source:MGI Symbol;Acc:MGI:2672118]
Rbm47	-10.3004	1	0	1	0	0	5	RNA binding motif protein 47 [Source:MGI Symbol;Acc:MGI:2384294]
Mir1928	-10.291	0	0	0	0	0	1	microRNA 1928 [Source:MGI Symbol;Acc:MGI:3836960]
NA	-10.2838	0	0	0	0	0	NA	NA
Lypd6	-10.2796	0	0	0	0	0	2	LY6/PLAUR domain containing 6 [Source:MGI Symbol;Acc:MGI:2443848]
Snrpn	-10.2778	0	0	0	0	0	7	small nuclear ribonucleoprotein N [Source:MGI Symbol;Acc:MGI:98347]
Gm10377	-10.2775	0	0	0	1	0	14	predicted gene 10377 [Source:MGI Symbol;Acc:MGI:3704431]
Dnmt3l	-10.262	0	0	1	1	0	10	DNA (cytosine-5-)-methyltransferase 3-like [Source:MGI Symbol;Acc:MGI:1859287]
1700030C10Rik	-10.2508	0	0	0	0	0	12	RIKEN cDNA 1700030C10 gene [Source:MGI Symbol;Acc:MGI:1916763]
Eln	-10.2491	0	0	0	0	0	5	elastin [Source:MGI Symbol;Acc:MGI:95317]
Mir6991	-10.2475	0	1	0	1	0	19	microRNA 6991 [Source:MGI Symbol;Acc:MGI:5531348]
Clmp	-10.2307	0	0	0	0	0	9	CXADR-like membrane protein [Source:MGI Symbol;Acc:MGI:1918816]
Sgk1	-10.2297	0	1	0	0	0	10	serum/glucocorticoid regulated kinase 1 [Source:MGI Symbol;Acc:MGI:1340062]
Vmn1r114	-10.2209	0	0	0	0	0	7	vomeronasal 1 receptor 114 [Source:MGI Symbol;Acc:MGI:3642588]
Penk	-10.2154	1	0	1	0	1	4	preproenkephalin [Source:MGI Symbol;Acc:MGI:104629]
Calhm2	-10.2103	0	0	1	0	0	19	calcium homeostasis modulator 2 [Source:MGI Symbol;Acc:MGI:1919941]
Abtb2	-10.2028	0	0	0	0	0	2	ankyrin repeat and BTB (POZ) domain containing 2 [Source:MGI Symbol;Acc:MGI:2139365]
Fgf6	-10.1989	1	0	0	0	0	6	fibroblast growth factor 6 [Source:MGI Symbol;Acc:MGI:95520]
Kcnk2	-10.1884	0	0	0	0	0	1	potassium channel, subfamily K, member 2 [Source:MGI Symbol;Acc:MGI:109366]
NA	-10.1884	0	0	0	0	0	NA	NA
1700060C20Rik	-10.1865	0	0	1	0	0	2	RIKEN cDNA 1700060C20 gene [Source:MGI Symbol;Acc:MGI:1920649]
Tapt1	-10.1833	0	0	1	0	0	5	transmembrane anterior posterior transformation 1 [Source:MGI Symbol;Acc:MGI:2683537]
Loxhd1	-10.1777	0	1	0	1	0	18	lipoxygenase homology domains 1 [Source:MGI Symbol;Acc:MGI:1914609]
Cnksr2	-10.1738	1	1	0	1	0	X	connector enhancer of kinase suppressor of Ras 2 [Source:MGI Symbol;Acc:MGI:2661175]
Mgmt	-10.168	0	0	1	0	0	7	O-6-methylguanine-DNA methyltransferase [Source:MGI Symbol;Acc:MGI:96977]
Map4k1	-10.1651	0	1	0	0	0	7	mitogen-activated protein kinase kinase kinase kinase 1 [Source:MGI Symbol;Acc:MGI:1346882]
Lmod3	-10.1642	0	0	0	0	0	6	leiomodin 3 (fetal) [Source:MGI Symbol;Acc:MGI:2444169]
Ikbke	-10.1507	0	1	0	0	0	1	inhibitor of kappaB kinase epsilon [Source:MGI Symbol;Acc:MGI:1929612]
Dhx35	-10.1326	0	0	1	0	0	2	DEAH (Asp-Glu-Ala-His) box polypeptide 35 [Source:MGI Symbol;Acc:MGI:1918965]
Hivep3	-10.1293	0	0	1	0	0	4	human immunodeficiency virus type I enhancer binding protein 3 [Source:MGI Symbol;Acc:MGI:106589]
Fabp6	-10.1255	0	0	1	0	0	11	fatty acid binding protein 6, ileal (gastrotropin) [Source:MGI Symbol;Acc:MGI:96565]
NA	-10.1255	0	0	0	0	0	NA	NA
Olfr31	-10.1246	0	0	0	0	0	14	olfactory receptor 31 [Source:MGI Symbol;Acc:MGI:109304]
1700018B08Rik	-10.1186	0	0	0	0	0	8	RIKEN cDNA 1700018B08 gene [Source:MGI Symbol;Acc:MGI:1923655]
Mbnl3	-10.0998	1	0	1	1	0	X	muscleblind like splicing factor 3 [Source:MGI Symbol;Acc:MGI:2444912]
Capn8	-10.0989	0	0	1	0	0	1	calpain 8 [Source:MGI Symbol;Acc:MGI:2181366]
Jun	-10.0925	0	0	0	0	0	4	jun proto-oncogene [Source:MGI Symbol;Acc:MGI:96646]
NA	-10.0793	0	0	0	0	0	NA	NA
Ovol1	-10.0793	0	0	1	0	0	19	ovo like zinc finger 1 [Source:MGI Symbol;Acc:MGI:1330290]
Pgbd5	-10.0694	0	0	0	0	0	8	piggyBac transposable element derived 5 [Source:MGI Symbol;Acc:MGI:2429955]
D730045A05Rik	-10.0673	0	1	0	0	1	18	RIKEN cDNA D730045A05 gene [Source:MGI Symbol;Acc:MGI:1925105]
P2rx4	-10.0635	0	0	1	0	0	5	purinergic receptor P2X, ligand-gated ion channel 4 [Source:MGI Symbol;Acc:MGI:1338859]
Asmt	-10.0634	0	1	0	0	1	X	acetylserotonin O-methyltransferase [Source:MGI Symbol;Acc:MGI:96090]
Ifitm10	-10.0524	0	0	1	0	0	7	interferon induced transmembrane protein 10 [Source:MGI Symbol;Acc:MGI:2444776]
Cd80	-10.0445	0	0	1	1	0	16	CD80 antigen [Source:MGI Symbol;Acc:MGI:101775]
Piga	-10.0439	1	0	1	1	0	X	phosphatidylinositol glycan anchor biosynthesis, class A [Source:MGI Symbol;Acc:MGI:99461]
Loxhd1	-10.0213	0	1	0	1	0	18	lipoxygenase homology domains 1 [Source:MGI Symbol;Acc:MGI:1914609]
Srgn	-10.0175	0	0	0	0	0	10	serglycin [Source:MGI Symbol;Acc:MGI:97756]
1810021B22Rik	-10.0158	0	1	0	1	0	15	RIKEN cDNA 1810021B22 gene [Source:MGI Symbol;Acc:MGI:1916370]
Arsi	10.0349	1	0	0	0	1	18	arylsulfatase i [Source:MGI Symbol;Acc:MGI:2670959]
Pou2f2	10.04	0	0	1	0	0	7	POU domain, class 2, transcription factor 2 [Source:MGI Symbol;Acc:MGI:101897]
NA	10.0401	0	0	0	0	0	NA	NA
Pcnx	10.051	0	1	0	0	0	12	pecanex homolog (Drosophila) [Source:MGI Symbol;Acc:MGI:1891924]
Ctsc	10.0544	0	0	1	0	0	7	cathepsin C [Source:MGI Symbol;Acc:MGI:109553]
Sod3	10.0915	0	1	0	1	0	5	superoxide dismutase 3, extracellular [Source:MGI Symbol;Acc:MGI:103181]
1700025C18Rik	10.1206	0	0	0	0	0	2	RIKEN cDNA 1700025C18 gene [Source:MGI Symbol;Acc:MGI:1919461]
Kifc3	10.1655	0	0	1	0	0	8	kinesin family member C3 [Source:MGI Symbol;Acc:MGI:109202]
Adamtsl4	10.1656	0	0	0	0	0	3	ADAMTS-like 4 [Source:MGI Symbol;Acc:MGI:2389008]
Tmem170	10.183	0	1	0	0	1	8	transmembrane protein 170 [Source:MGI Symbol;Acc:MGI:106426]
Uqcrfs1	10.1915	0	0	0	0	0	13	ubiquinol-cytochrome c reductase, Rieske iron-sulfur polypeptide 1 [Source:MGI Symbol;Acc:MGI:1913944]
Usp11	10.2041	1	1	0	1	0	X	ubiquitin specific peptidase 11 [Source:MGI Symbol;Acc:MGI:2384312]
Gm15880	10.2056	0	1	0	0	0	7	predicted gene 15880 [Source:MGI Symbol;Acc:MGI:3802014]
Smarcal1	10.2057	0	0	0	0	0	1	SWI/SNF related matrix associated, actin dependent regulator of chromatin, subfamily a-like 1 [Source:MGI Symbol;Acc:MGI:1859183]
Snx10	10.2077	0	0	0	1	0	6	sorting nexin 10 [Source:MGI Symbol;Acc:MGI:1919232]
Mir6390	10.2109	0	0	0	0	0	14	microRNA 6390 [Source:MGI Symbol;Acc:MGI:5530944]
Kifc3	10.2147	0	0	1	0	0	8	kinesin family member C3 [Source:MGI Symbol;Acc:MGI:109202]
Wipi1	10.2472	0	0	0	0	0	11	WD repeat domain, phosphoinositide interacting 1 [Source:MGI Symbol;Acc:MGI:1261864]
Gprc5b	10.2476	0	0	0	0	0	7	G protein-coupled receptor, family C, group 5, member B [Source:MGI Symbol;Acc:MGI:1927596]
Pcdha1	10.2817	0	1	0	0	1	18	protocadherin alpha 1 [Source:MGI Symbol;Acc:MGI:2150982]
Fam8a1	10.2891	0	0	1	0	0	13	family with sequence similarity 8, member A1 [Source:MGI Symbol;Acc:MGI:2145496]
Btc	10.2984	0	0	1	0	0	5	betacellulin, epidermal growth factor family member [Source:MGI Symbol;Acc:MGI:99439]
Ucma	10.302	0	1	0	0	0	2	upper zone of growth plate and cartilage matrix associated [Source:MGI Symbol;Acc:MGI:1915777]
4930581F22Rik	10.308	0	0	1	0	0	9	RIKEN cDNA 4930581F22 gene [Source:MGI Symbol;Acc:MGI:1926184]
CK137956	10.3199	0	0	1	0	0	4	cDNA sequence CK137956 [Source:MGI Symbol;Acc:MGI:3616080]
Rhcg	10.3482	0	0	0	0	0	7	Rhesus blood group-associated C glycoprotein [Source:MGI Symbol;Acc:MGI:1888517]
Mmp2	10.3757	1	1	0	1	0	8	matrix metallopeptidase 2 [Source:MGI Symbol;Acc:MGI:97009]
Aqp2	10.4096	0	1	0	1	0	15	aquaporin 2 [Source:MGI Symbol;Acc:MGI:1096865]
1700123L14Rik	10.4245	0	0	1	0	0	6	RIKEN cDNA 1700123L14 gene [Source:MGI Symbol;Acc:MGI:1925732]
Mlec	10.4391	0	1	0	0	0	5	malectin [Source:MGI Symbol;Acc:MGI:1924015]
NA	10.4426	0	0	1	0	0	NA	NA
Agap2	10.4577	0	1	0	1	0	10	ArfGAP with GTPase domain, ankyrin repeat and PH domain 2 [Source:MGI Symbol;Acc:MGI:3580016]
Dlgap3	10.4846	0	0	0	0	0	4	discs, large (Drosophila) homolog-associated protein 3 [Source:MGI Symbol;Acc:MGI:3039563]
Morn1	10.5026	0	0	1	0	0	4	MORN repeat containing 1 [Source:MGI Symbol;Acc:MGI:1924116]
Trim8	10.5114	0	0	1	0	0	19	tripartite motif-containing 8 [Source:MGI Symbol;Acc:MGI:1933302]
Col8a2	10.5343	0	0	0	0	0	4	collagen, type VIII, alpha 2 [Source:MGI Symbol;Acc:MGI:88464]
Rpp25	10.6198	0	0	0	0	1	9	ribonuclease P/MRP 25 subunit [Source:MGI Symbol;Acc:MGI:2143151]
NA	10.6357	0	0	1	0	0	NA	NA
Mycs	10.6469	1	1	0	0	1	X	myc-like oncogene, s-myc protein [Source:MGI Symbol;Acc:MGI:1332242]
Zfp536	10.6552	0	0	0	0	0	7	zinc finger protein 536 [Source:MGI Symbol;Acc:MGI:1926102]
Vstm2l	10.6619	0	0	1	0	0	2	V-set and transmembrane domain containing 2-like [Source:MGI Symbol;Acc:MGI:2685537]
Gm8994	10.6633	0	0	0	0	0	6	predicted gene 8994 [Source:MGI Symbol;Acc:MGI:3644226]
Usp11	10.6844	1	1	0	1	0	X	ubiquitin specific peptidase 11 [Source:MGI Symbol;Acc:MGI:2384312]
Agap3	10.6911	0	0	1	1	0	5	ArfGAP with GTPase domain, ankyrin repeat and PH domain 3 [Source:MGI Symbol;Acc:MGI:2183446]
Got1	10.6922	0	0	0	0	0	19	glutamic-oxaloacetic transaminase 1, soluble [Source:MGI Symbol;Acc:MGI:95791]
Trak1	10.721	0	0	0	0	0	9	trafficking protein, kinesin binding 1 [Source:MGI Symbol;Acc:MGI:1914345]
Cpn2	10.7249	0	0	0	0	0	16	carboxypeptidase N, polypeptide 2 [Source:MGI Symbol;Acc:MGI:1919006]
Ehd1	10.73	0	0	0	0	0	19	EH-domain containing 1 [Source:MGI Symbol;Acc:MGI:1341878]
Gm10578	10.7345	0	0	1	0	0	7	predicted gene 10578 [Source:MGI Symbol;Acc:MGI:3642555]
Mir3102	10.7517	0	0	1	0	1	7	microRNA 3102 [Source:MGI Symbol;Acc:MGI:4834321]
Fgf11	10.7626	1	1	0	1	0	11	fibroblast growth factor 11 [Source:MGI Symbol;Acc:MGI:109167]
Usp11	10.8125	1	1	0	1	0	X	ubiquitin specific peptidase 11 [Source:MGI Symbol;Acc:MGI:2384312]
Scn8a	10.8665	0	0	0	0	0	15	sodium channel, voltage-gated, type VIII, alpha [Source:MGI Symbol;Acc:MGI:103169]
Hand2	10.8811	0	0	0	0	0	8	heart and neural crest derivatives expressed 2 [Source:MGI Symbol;Acc:MGI:103580]
Dpf1	10.8844	0	0	1	0	0	7	D4, zinc and double PHD fingers family 1 [Source:MGI Symbol;Acc:MGI:1352748]
Meioc	10.8873	1	0	0	0	1	11	meiosis specific with coiled-coil domain [Source:MGI Symbol;Acc:MGI:2686410]
Atp8a2	10.891	0	1	0	0	0	14	ATPase, aminophospholipid transporter-like, class I, type 8A, member 2 [Source:MGI Symbol;Acc:MGI:1354710]
Grb7	10.9216	0	1	0	0	0	11	growth factor receptor bound protein 7 [Source:MGI Symbol;Acc:MGI:102683]
Pkp1	10.9456	0	0	1	0	0	1	plakophilin 1 [Source:MGI Symbol;Acc:MGI:1328359]
Lhx4	10.9679	0	0	0	0	0	1	LIM homeobox protein 4 [Source:MGI Symbol;Acc:MGI:101776]
Casz1	11.0343	0	0	0	0	0	4	castor zinc finger 1 [Source:MGI Symbol;Acc:MGI:1196251]
Celsr3	11.061	0	1	0	0	1	9	cadherin, EGF LAG seven-pass G-type receptor 3 [Source:MGI Symbol;Acc:MGI:1858236]
Tbc1d4	11.0622	0	0	1	0	0	14	TBC1 domain family, member 4 [Source:MGI Symbol;Acc:MGI:2429660]
9530027J09Rik	11.0904	1	0	0	1	0	X	RIKEN cDNA 9530027J09 gene [Source:MGI Symbol;Acc:MGI:4820557]
Pwwp2b	11.0933	1	0	0	0	1	7	PWWP domain containing 2B [Source:MGI Symbol;Acc:MGI:2142008]
Trerf1	11.1012	0	0	1	0	0	17	transcriptional regulating factor 1 [Source:MGI Symbol;Acc:MGI:2442086]
Maf	11.1183	0	0	0	0	0	8	avian musculoaponeurotic fibrosarcoma oncogene homolog [Source:MGI Symbol;Acc:MGI:96909]
Srxn1	11.1202	0	1	0	1	0	2	sulfiredoxin 1 homolog (S. cerevisiae) [Source:MGI Symbol;Acc:MGI:104971]
Neurog2	11.1237	0	0	0	0	0	3	neurogenin 2 [Source:MGI Symbol;Acc:MGI:109619]
Eef1akmt2	11.1764	1	0	0	0	1	7	EEF1A lysine methyltransferase 2 [Source:MGI Symbol;Acc:MGI:1919346]
1700006H21Rik	11.1801	0	0	0	0	0	13	RIKEN cDNA 1700006H21 gene [Source:MGI Symbol;Acc:MGI:1919507]
Bmp8b	11.2204	1	0	0	1	0	4	bone morphogenetic protein 8b [Source:MGI Symbol;Acc:MGI:107335]
Rimbp2	11.2755	0	0	1	0	0	5	RIMS binding protein 2 [Source:MGI Symbol;Acc:MGI:2443235]
Tmem200b	11.2806	1	0	0	1	0	4	transmembrane protein 200B [Source:MGI Symbol;Acc:MGI:3646343]
Dmtn	11.3002	1	1	1	0	0	14	dematin actin binding protein [Source:MGI Symbol;Acc:MGI:99670]
Arhgef28	11.4104	0	0	1	0	0	13	Rho guanine nucleotide exchange factor (GEF) 28 [Source:MGI Symbol;Acc:MGI:1346016]
Mir378c	11.4122	0	0	0	0	0	14	microRNA 378c [Source:MGI Symbol;Acc:MGI:5531312]
Cxxc5	11.4213	0	0	0	0	0	18	CXXC finger 5 [Source:MGI Symbol;Acc:MGI:1914643]
Bcor	11.4256	0	0	1	1	0	X	BCL6 interacting corepressor [Source:MGI Symbol;Acc:MGI:1918708]
Rarg	11.4271	0	0	1	0	0	15	retinoic acid receptor, gamma [Source:MGI Symbol;Acc:MGI:97858]
C2cd4d	11.4294	0	1	0	1	0	3	C2 calcium-dependent domain containing 4D [Source:MGI Symbol;Acc:MGI:2685505]
Stat4	11.431	1	0	1	0	0	1	signal transducer and activator of transcription 4 [Source:MGI Symbol;Acc:MGI:103062]
Acr	11.4332	0	1	0	0	0	15	acrosin prepropeptide [Source:MGI Symbol;Acc:MGI:87884]
Cry2	11.4892	0	0	1	0	0	2	cryptochrome 2 (photolyase-like) [Source:MGI Symbol;Acc:MGI:1270859]
Kat6a	11.4968	0	1	0	0	0	8	K(lysine) acetyltransferase 6A [Source:MGI Symbol;Acc:MGI:2442415]
Sel1l	11.5185	0	0	0	0	0	12	sel-1 suppressor of lin-12-like (C. elegans) [Source:MGI Symbol;Acc:MGI:1329016]
Dab2ip	11.5334	0	1	0	0	0	2	disabled 2 interacting protein [Source:MGI Symbol;Acc:MGI:1916851]
Pitx1	11.5391	0	0	0	0	0	13	paired-like homeodomain transcription factor 1 [Source:MGI Symbol;Acc:MGI:107374]
Smim14	11.5566	0	0	1	0	0	5	small integral membrane protein 14 [Source:MGI Symbol;Acc:MGI:1915802]
Fndc1	11.5747	0	0	0	0	0	17	fibronectin type III domain containing 1 [Source:MGI Symbol;Acc:MGI:1915905]
NA	11.5784	0	0	1	0	0	NA	NA
AC101945.2	11.5929	0	0	0	0	0	15
Phb	11.6165	0	0	0	0	1	11	prohibitin [Source:MGI Symbol;Acc:MGI:97572]
Acot11	11.6186	0	0	0	0	1	4	acyl-CoA thioesterase 11 [Source:MGI Symbol;Acc:MGI:1913736]
Diras1	11.6451	0	1	0	0	1	10	DIRAS family, GTP-binding RAS-like 1 [Source:MGI Symbol;Acc:MGI:2183442]
Smim19	11.6458	0	0	1	0	0	8	small integral membrane protein 19 [Source:MGI Symbol;Acc:MGI:2142501]
Rgs20	11.657	1	0	1	1	0	1	regulator of G-protein signaling 20 [Source:MGI Symbol;Acc:MGI:1929866]
Fam163a	11.694	0	0	1	0	0	1	family with sequence similarity 163, member A [Source:MGI Symbol;Acc:MGI:3618859]
Rbbp6	11.7203	0	1	0	0	0	7	retinoblastoma binding protein 6, ubiquitin ligase [Source:MGI Symbol;Acc:MGI:894835]
Cldn5	11.7208	0	0	0	0	0	16	claudin 5 [Source:MGI Symbol;Acc:MGI:1276112]
Cldn7	11.7316	1	1	1	1	0	11	claudin 7 [Source:MGI Symbol;Acc:MGI:1859285]
Wisp2	11.7529	0	0	1	0	0	2	WNT1 inducible signaling pathway protein 2 [Source:MGI Symbol;Acc:MGI:1328326]
Fsip1	11.7572	0	0	0	0	0	2	fibrous sheath-interacting protein 1 [Source:MGI Symbol;Acc:MGI:1918563]
Dusp1	11.7845	0	1	0	0	1	17	dual specificity phosphatase 1 [Source:MGI Symbol;Acc:MGI:105120]
Trim8	11.7934	0	1	0	0	0	19	tripartite motif-containing 8 [Source:MGI Symbol;Acc:MGI:1933302]
Ctage5	11.8204	0	0	1	0	0	12	melanoma inhibitory activity 2 [Source:MGI Symbol;Acc:MGI:2159614]
Gm2109	11.8228	1	0	1	0	0	9	predicted gene 2109 [Source:MGI Symbol;Acc:MGI:3780277]
Agap1	11.8234	0	0	1	0	0	1	ArfGAP with GTPase domain, ankyrin repeat and PH domain 1 [Source:MGI Symbol;Acc:MGI:2653690]
Tmem200b	11.8523	1	0	0	1	0	4	transmembrane protein 200B [Source:MGI Symbol;Acc:MGI:3646343]
4930543E12Rik	11.861	0	0	0	0	0	7	RIKEN cDNA 4930543E12 gene [Source:MGI Symbol;Acc:MGI:1922489]
Etl4	11.8792	0	0	1	0	0	2	enhancer trap locus 4 [Source:MGI Symbol;Acc:MGI:95454]
Trim25	11.8958	0	1	0	0	0	11	tripartite motif-containing 25 [Source:MGI Symbol;Acc:MGI:102749]
Irf2bp2	11.8996	0	0	0	0	0	8	interferon regulatory factor 2 binding protein 2 [Source:MGI Symbol;Acc:MGI:2443921]
Trim8	11.9016	0	0	1	0	0	19	tripartite motif-containing 8 [Source:MGI Symbol;Acc:MGI:1933302]
Mir598	11.9072	0	0	1	0	0	14	microRNA 598 [Source:MGI Symbol;Acc:MGI:3718554]
Cdh19	11.9444	0	0	1	0	0	1	cadherin 19, type 2 [Source:MGI Symbol;Acc:MGI:3588198]
Snx22	11.984	0	0	0	0	0	9	sorting nexin 22 [Source:MGI Symbol;Acc:MGI:2685966]
Ube2j1	12.0083	0	0	1	0	0	4	ubiquitin-conjugating enzyme E2J 1 [Source:MGI Symbol;Acc:MGI:1926245]
Olfm2	12.0094	0	0	1	0	1	9	olfactomedin 2 [Source:MGI Symbol;Acc:MGI:3045350]
Pip4k2b	12.0282	0	1	0	0	0	11	phosphatidylinositol-5-phosphate 4-kinase, type II, beta [Source:MGI Symbol;Acc:MGI:1934234]
Mllt1	12.0892	0	0	1	0	0	17	myeloid/lymphoid or mixed-lineage leukemia; translocated to, 1 [Source:MGI Symbol;Acc:MGI:1927238]
Nfil3	12.1643	0	0	1	0	1	13	nuclear factor, interleukin 3, regulated [Source:MGI Symbol;Acc:MGI:109495]
Mir8110	12.1767	0	0	0	0	0	8	microRNA 8110 [Source:MGI Symbol;Acc:MGI:5530953]
Ppp6r2	12.2242	0	0	1	0	0	15	protein phosphatase 6, regulatory subunit 2 [Source:MGI Symbol;Acc:MGI:1918724]
Pmfbp1	12.2851	0	0	0	0	0	8	polyamine modulated factor 1 binding protein 1 [Source:MGI Symbol;Acc:MGI:1930136]
Paqr5	12.2854	0	0	1	0	0	9	progestin and adipoQ receptor family member V [Source:MGI Symbol;Acc:MGI:1921340]
Kctd3	12.3498	0	0	1	0	0	1	potassium channel tetramerisation domain containing 3 [Source:MGI Symbol;Acc:MGI:2444629]
R74862	12.3555	0	0	1	0	0	7	expressed sequence R74862 [Source:MGI Symbol;Acc:MGI:2142382]
Phldb1	12.3706	0	1	0	0	0	9	pleckstrin homology like domain, family B, member 1 [Source:MGI Symbol;Acc:MGI:2143230]
1700028D13Rik	12.3708	0	0	0	0	0	5	RIKEN cDNA 1700028D13 gene [Source:MGI Symbol;Acc:MGI:1922819]
Fnta	12.4183	1	0	0	0	1	8	farnesyltransferase, CAAX box, alpha [Source:MGI Symbol;Acc:MGI:104683]
Epha2	12.4521	0	0	0	0	0	4	Eph receptor A2 [Source:MGI Symbol;Acc:MGI:95278]
Mir7094-1	12.4787	0	0	0	1	0	12	microRNA 7094-1 [Source:MGI Symbol;Acc:MGI:5562739]
Hsd11b2	12.4787	0	0	0	0	0	8	hydroxysteroid 11-beta dehydrogenase 2 [Source:MGI Symbol;Acc:MGI:104720]
Smoc1	12.5	1	0	0	0	1	12	SPARC related modular calcium binding 1 [Source:MGI Symbol;Acc:MGI:1929878]
Mir7219	12.5452	0	0	1	0	0	18	microRNA 7219 [Source:MGI Symbol;Acc:MGI:5530995]
Camk2n1	12.5467	0	0	0	0	0	4	calcium/calmodulin-dependent protein kinase II inhibitor 1 [Source:MGI Symbol;Acc:MGI:1913509]
Arf4	12.604	0	0	1	0	0	14	ADP-ribosylation factor 4 [Source:MGI Symbol;Acc:MGI:99433]
Fbxo40	12.6737	0	0	0	0	0	16	F-box protein 40 [Source:MGI Symbol;Acc:MGI:2443753]
Rhpn1	12.674	0	0	1	0	0	15	rhophilin, Rho GTPase binding protein 1 [Source:MGI Symbol;Acc:MGI:1098783]
Patz1	12.697	0	1	1	0	1	11	POZ (BTB) and AT hook containing zinc finger 1 [Source:MGI Symbol;Acc:MGI:1891832]
Aass	12.7317	0	0	1	0	0	6	aminoadipate-semialdehyde synthase [Source:MGI Symbol;Acc:MGI:1353573]
Tgfbr1	12.7364	0	0	0	0	0	4	transforming growth factor, beta receptor I [Source:MGI Symbol;Acc:MGI:98728]
Gm29687	12.7364	0	0	0	0	0	12	predicted gene, 29687 [Source:MGI Symbol;Acc:MGI:5588846]
Dnm1	12.7371	0	1	0	0	0	2	dynamin 1 [Source:MGI Symbol;Acc:MGI:107384]
Zfp703	12.8336	0	0	0	0	0	8	zinc finger protein 703 [Source:MGI Symbol;Acc:MGI:2662729]
Slc6a17	12.887	0	1	0	0	0	3	solute carrier family 6 (neurotransmitter transporter), member 17 [Source:MGI Symbol;Acc:MGI:2442535]
Moxd1	12.9002	0	0	0	0	0	10	monooxygenase, DBH-like 1 [Source:MGI Symbol;Acc:MGI:1921582]
Pik3cd	12.9004	0	0	1	0	0	4	phosphatidylinositol-4,5-bisphosphate 3-kinase catalytic subunit delta [Source:MGI Symbol;Acc:MGI:1098211]
4933407E24Rik	12.9624	0	0	0	0	0	4	RIKEN cDNA 4933407E24 gene [Source:MGI Symbol;Acc:MGI:1918352]
Mllt1	12.9655	0	0	1	0	0	17	myeloid/lymphoid or mixed-lineage leukemia; translocated to, 1 [Source:MGI Symbol;Acc:MGI:1927238]
NA	12.981	1	1	0	1	0	NA	NA
Cdh15	12.9912	0	0	0	0	0	8	cadherin 15 [Source:MGI Symbol;Acc:MGI:106672]
NA	13.0858	0	0	0	0	0	NA	NA
Tpsg1	13.1263	0	1	0	0	0	17	tryptase gamma 1 [Source:MGI Symbol;Acc:MGI:1349391]
Zmynd12	13.1429	0	0	1	0	0	4	zinc finger, MYND domain containing 12 [Source:MGI Symbol;Acc:MGI:2140259]
Erc2	13.1434	0	0	0	0	0	14	ELKS/RAB6-interacting/CAST family member 2 [Source:MGI Symbol;Acc:MGI:1098749]
4930522H14Rik	13.1488	0	0	0	0	0	4	RIKEN cDNA 4930522H14 gene [Source:MGI Symbol;Acc:MGI:1914896]
Mid1ip1	13.1515	1	1	0	1	0	X	Mid1 interacting protein 1 (gastrulation specific G12-like (zebrafish)) [Source:MGI Symbol;Acc:MGI:1915291]
Rnf181	13.2652	0	0	1	0	0	6	ring finger protein 181 [Source:MGI Symbol;Acc:MGI:1913760]
Fam159b	13.2698	0	0	0	0	0	13	family with sequence similarity 159, member B [Source:MGI Symbol;Acc:MGI:1925053]
Gabbr2	13.2732	0	0	1	0	0	4	gamma-aminobutyric acid (GABA) B receptor, 2 [Source:MGI Symbol;Acc:MGI:2386030]
Scgb2b27	13.2961	0	0	0	0	0	7	secretoglobin, family 2B, member 27 [Source:MGI Symbol;Acc:MGI:87863]
C330024D21Rik	13.3342	0	1	0	0	0	5	RIKEN cDNA C330024D21 gene [Source:MGI Symbol;Acc:MGI:2444116]
Pdk3	13.3741	1	0	0	1	0	X	pyruvate dehydrogenase kinase, isoenzyme 3 [Source:MGI Symbol;Acc:MGI:2384308]
Myo10	13.4832	0	0	1	0	0	15	myosin X [Source:MGI Symbol;Acc:MGI:107716]
Clic6	13.5023	0	1	0	1	0	16	chloride intracellular channel 6 [Source:MGI Symbol;Acc:MGI:2146607]
Tmem200b	13.5246	1	0	0	1	0	4	transmembrane protein 200B [Source:MGI Symbol;Acc:MGI:3646343]
Tmem184a	13.5421	1	1	0	0	0	5	transmembrane protein 184a [Source:MGI Symbol;Acc:MGI:2385897]
Bcl2l11	13.5538	0	0	0	0	0	2	BCL2-like 11 (apoptosis facilitator) [Source:MGI Symbol;Acc:MGI:1197519]
Ccng2	13.5593	0	0	0	0	0	5	cyclin G2 [Source:MGI Symbol;Acc:MGI:1095734]
Ddr1	13.576	1	0	1	0	1	17	discoidin domain receptor family, member 1 [Source:MGI Symbol;Acc:MGI:99216]
Col26a1	13.5902	0	0	1	0	0	5	collagen, type XXVI, alpha 1 [Source:MGI Symbol;Acc:MGI:2155345]
Ppp1r15b	13.6026	0	0	0	0	0	1	protein phosphatase 1, regulatory (inhibitor) subunit 15b [Source:MGI Symbol;Acc:MGI:2444211]
Col26a1	13.6386	0	0	1	0	0	5	collagen, type XXVI, alpha 1 [Source:MGI Symbol;Acc:MGI:2155345]
Rasal1	13.689	0	1	0	0	0	5	RAS protein activator like 1 (GAP1 like) [Source:MGI Symbol;Acc:MGI:1330842]
E030013I19Rik	13.7157	1	0	1	0	1	2	RIKEN cDNA E030013I19 gene [Source:MGI Symbol;Acc:MGI:2443735]
Kif16b	13.7258	0	0	1	0	0	2	kinesin family member 16B [Source:MGI Symbol;Acc:MGI:1098240]
Il13ra1	13.7472	1	0	0	1	0	X	interleukin 13 receptor, alpha 1 [Source:MGI Symbol;Acc:MGI:105052]
Foxh1	13.7608	0	1	0	1	0	15	forkhead box H1 [Source:MGI Symbol;Acc:MGI:1347465]
Arhgap9	13.8741	0	1	0	0	0	10	Rho GTPase activating protein 9 [Source:MGI Symbol;Acc:MGI:2143764]
Dnali1	13.9048	0	0	1	0	0	4	dynein, axonemal, light intermediate polypeptide 1 [Source:MGI Symbol;Acc:MGI:1922813]
Sema6c	13.9942	0	1	0	1	0	3	sema domain, transmembrane domain (TM), and cytoplasmic domain, (semaphorin) 6C [Source:MGI Symbol;Acc:MGI:1338032]
Phactr1	14.0029	1	1	1	0	0	13	phosphatase and actin regulator 1 [Source:MGI Symbol;Acc:MGI:2659021]
Vmn2r96	14.0307	0	0	0	0	0	17	vomeronasal 2, receptor 96 [Source:MGI Symbol;Acc:MGI:3644514]
Csf2ra	14.0337	1	0	0	1	0	19	colony stimulating factor 2 receptor, alpha, low-affinity (granulocyte-macrophage) [Source:MGI Symbol;Acc:MGI:1339754]
St6gal2	14.1421	0	1	0	1	0	17	beta galactoside alpha 2,6 sialyltransferase 2 [Source:MGI Symbol;Acc:MGI:2445190]
Uchl1os	14.2123	0	0	1	0	0	5	ubiquitin carboxy-terminal hydrolase L1, opposite strand [Source:MGI Symbol;Acc:MGI:5446771]
Uvrag	14.2188	0	0	1	0	0	7	UV radiation resistance associated gene [Source:MGI Symbol;Acc:MGI:1925860]
Nuak2	14.253	0	0	0	0	0	1	NUAK family, SNF1-like kinase, 2 [Source:MGI Symbol;Acc:MGI:1921387]
Car14	14.3074	1	0	0	0	0	3	carbonic anhydrase 14 [Source:MGI Symbol;Acc:MGI:1344341]
Zbtb7a	14.3226	0	0	0	0	0	10	zinc finger and BTB domain containing 7a [Source:MGI Symbol;Acc:MGI:1335091]
Pitx1	14.3452	0	0	0	0	0	13	paired-like homeodomain transcription factor 1 [Source:MGI Symbol;Acc:MGI:107374]
Prrt3	14.438	0	1	0	0	1	6	proline-rich transmembrane protein 3 [Source:MGI Symbol;Acc:MGI:2444810]
Spag4	14.4592	1	0	1	0	1	2	sperm associated antigen 4 [Source:MGI Symbol;Acc:MGI:2444120]
Cracr2b	14.5718	1	0	1	0	1	7	calcium release activated channel regulator 2B [Source:MGI Symbol;Acc:MGI:2446129]
Gnai2	14.6056	0	0	1	0	0	9	guanine nucleotide binding protein (G protein), alpha inhibiting 2 [Source:MGI Symbol;Acc:MGI:95772]
4930404N11Rik	14.6585	0	1	0	1	0	10	RIKEN cDNA 4930404N11 gene [Source:MGI Symbol;Acc:MGI:1921072]
Commd8	14.6629	0	0	0	0	0	5	COMM domain containing 8 [Source:MGI Symbol;Acc:MGI:1343485]
Irf2bpl	14.6816	0	0	0	0	0	12	interferon regulatory factor 2 binding protein-like [Source:MGI Symbol;Acc:MGI:2442463]
Fblim1	14.6836	0	0	1	0	0	4	filamin binding LIM protein 1 [Source:MGI Symbol;Acc:MGI:1921452]
Mir1982	14.7293	0	1	0	1	0	10	microRNA 1982 [Source:MGI Symbol;Acc:MGI:3837227]
4931429L15Rik	14.8616	0	0	0	0	0	9	RIKEN cDNA 4931429L15 gene [Source:MGI Symbol;Acc:MGI:1921611]
Phldb1	14.8952	0	0	1	1	0	9	pleckstrin homology like domain, family B, member 1 [Source:MGI Symbol;Acc:MGI:2143230]
Vegfa	14.8973	0	0	0	0	0	17	vascular endothelial growth factor A [Source:MGI Symbol;Acc:MGI:103178]
Wnt5a	14.9322	0	0	0	0	1	14	wingless-type MMTV integration site family, member 5A [Source:MGI Symbol;Acc:MGI:98958]
Btbd17	14.9336	0	1	0	1	0	11	BTB (POZ) domain containing 17 [Source:MGI Symbol;Acc:MGI:1919264]
Ccnk	15.1433	0	0	1	0	0	12	cyclin K [Source:MGI Symbol;Acc:MGI:1276106]
Dhcr24	15.4192	0	0	1	0	0	4	24-dehydrocholesterol reductase [Source:MGI Symbol;Acc:MGI:1922004]
2510009E07Rik	15.5585	0	0	1	0	0	16	RIKEN cDNA 2510009E07 gene [Source:MGI Symbol;Acc:MGI:1919440]
Mir669m-2	15.5824	0	0	1	0	0	2	microRNA 669m-2 [Source:MGI Symbol;Acc:MGI:3837027]
Fam159a	15.5942	0	0	0	0	0	4	family with sequence similarity 159, member A [Source:MGI Symbol;Acc:MGI:3651644]
Nr5a1	15.6287	0	0	1	0	0	2	nuclear receptor subfamily 5, group A, member 1 [Source:MGI Symbol;Acc:MGI:1346833]
Rsad1	15.6867	0	1	0	0	0	11	radical S-adenosyl methionine domain containing 1 [Source:MGI Symbol;Acc:MGI:3039628]
D630003M21Rik	15.9484	0	0	1	0	0	2	RIKEN cDNA D630003M21 gene [Source:MGI Symbol;Acc:MGI:3606579]
Gm19461	15.972	0	0	1	0	0	1	predicted gene, 19461 [Source:MGI Symbol;Acc:MGI:5011646]
App	16.019	0	0	1	0	0	16	amyloid beta (A4) precursor protein [Source:MGI Symbol;Acc:MGI:88059]
NA	16.1374	0	0	0	0	0	NA	NA
Baz2b	16.1902	0	0	1	0	0	2	bromodomain adjacent to zinc finger domain, 2B [Source:MGI Symbol;Acc:MGI:2442782]
Rhpn1	16.3422	0	0	1	0	0	15	rhophilin, Rho GTPase binding protein 1 [Source:MGI Symbol;Acc:MGI:1098783]
Ppm1j	16.788	0	0	1	0	0	3	protein phosphatase 1J [Source:MGI Symbol;Acc:MGI:1919137]
Gm27162	16.8406	0	0	0	0	0	9	predicted gene 27162 [Source:MGI Symbol;Acc:MGI:5521005]
Ltbp3	16.8963	0	0	1	0	1	19	latent transforming growth factor beta binding protein 3 [Source:MGI Symbol;Acc:MGI:1101355]
Fam189a2	16.9383	0	0	0	0	0	19	family with sequence similarity 189, member A2 [Source:MGI Symbol;Acc:MGI:2685813]
Prss55	16.9828	0	0	0	0	0	14	protease, serine 55 [Source:MGI Symbol;Acc:MGI:1918287]
Cdkn2aip	17.0471	0	0	0	0	0	8	CDKN2A interacting protein [Source:MGI Symbol;Acc:MGI:1918175]
Jph2	17.4253	0	0	1	0	0	2	junctophilin 2 [Source:MGI Symbol;Acc:MGI:1891496]
1700029H14Rik	17.5435	0	0	0	0	0	8	RIKEN cDNA 1700029H14 gene [Source:MGI Symbol;Acc:MGI:1913751]
Olfr161	17.6789	0	0	0	0	0	16	olfactory receptor 161 [Source:MGI Symbol;Acc:MGI:3032605]
Rpa1	17.9388	0	0	0	0	0	11	replication protein A1 [Source:MGI Symbol;Acc:MGI:1915525]
Ptpn23	18.0209	0	1	0	1	0	9	protein tyrosine phosphatase, non-receptor type 23 [Source:MGI Symbol;Acc:MGI:2144837]
1700030C10Rik	18.3315	0	0	0	1	0	12	RIKEN cDNA 1700030C10 gene [Source:MGI Symbol;Acc:MGI:1916763]
Gm19461	19.0545	0	0	1	0	0	1	predicted gene, 19461 [Source:MGI Symbol;Acc:MGI:5011646]
Nxph1	38.2467	0	0	0	0	0	6	neurexophilin 1 [Source:MGI Symbol;Acc:MGI:107492]

## Sheet: DMC_annotation
Supplementary Table 1C. Spaceflight induced differentially methylated CpGs in the mouse retina
chr	start	end	strand	pvalue	qvalue	meth.diff	dist.to.feature	feature.name	feature.strand	prom	exon	intron	CpGi	shores	chromosome_name	start_position	end_position	external_gene_name	entrezgene	ensembl_gene_id	description
1	5019091	5019091	+	0.000497234	0.260075	11.657	-358	NM_001290372	-	1	0	1	1	0	1	4909576	5070285	Rgs20	58175	ENSMUSG00000002459	regulator of G-protein signaling 20 [Source:MGI Symbol;Acc:MGI:1929866]
1	31506712	31506712	+	0.000400796	0.243699	-10.2838	241867	NR_015347	+	0	0	0	0	0	NA	NA	NA	NA	NA	NA	NA
1	52009114	52009114	+	0.000710806	0.278876	11.431	876	NM_011487	+	1	0	1	0	0	1	51987148	52107189	Stat4	20849	ENSMUSG00000062939	signal transducer and activator of transcription 4 [Source:MGI Symbol;Acc:MGI:103062]
1	58304575	58304575	+	0.000550329	0.265048	-12.981	26251	NM_001008419	+	0	1	0	0	0	1	58278326	58380259	Aox2	213043	ENSMUSG00000079554	aldehyde oxidase 2 [Source:MGI Symbol;Acc:MGI:3529596]
1	72577478	72577478	+	1.06578e-05	0.0924769	10.2057	-5773	NM_018817	+	0	0	0	0	0	1	72583251	72633134	Smarcal1	54380	ENSMUSG00000039354	SWI/SNF related matrix associated, actin dependent regulator of chromatin, subfamily a-like 1 [Source:MGI Symbol;Acc:MGI:1859183]
1	74208893	74208893	+	0.000205755	0.209398	-10.291	-2274	NR_035449	-	0	0	0	0	0	1	74206554	74206620	Mir1928	NA	ENSMUSG00000087820	microRNA 1928 [Source:MGI Symbol;Acc:MGI:3836960]
1	88510136	88510136	+	5.17347e-05	0.15219	-10.6672	-71	NM_008132	-	1	0	0	0	0	1	88499871	88510066	Glrp1	14659	ENSMUSG00000062310	glutamine repeat protein 1 [Source:MGI Symbol;Acc:MGI:108038]
1	89540355	89540355	+	0.000291856	0.229364	11.8234	85546	NM_001037136	+	0	0	1	0	0	1	89454806	89897617	Agap1	347722	ENSMUSG00000055013	ArfGAP with GTPase domain, ankyrin repeat and PH domain 1 [Source:MGI Symbol;Acc:MGI:2653690]
1	90268839	90268839	+	0.00015211	0.196884	-11.535	64861	NM_001271607	+	0	0	0	0	0	1	90203980	90216751	Ackr3	12778	ENSMUSG00000044337	atypical chemokine receptor 3 [Source:MGI Symbol;Acc:MGI:109562]
1	91344590	91344590	+	0.000315861	0.234815	-15.9469	-6483	NM_027551	+	0	1	0	1	0	1	91351016	91362416	Klhl30	70788	ENSMUSG00000026308	kelch-like 30 [Source:MGI Symbol;Acc:MGI:1918038]
1	92849083	92849083	+	0.000264889	0.22245	-14.0777	-1295	NR_029559	+	0	0	1	0	1	1	92850378	92850443	Mir149	NA	ENSMUSG00000065470	microRNA 149 [Source:MGI Symbol;Acc:MGI:2676834]
1	110905622	110905622	+	0.000440245	0.25048	11.9444	71751	NM_001081386	-	0	0	1	0	0	1	110888326	110977584	Cdh19	227485	ENSMUSG00000047216	cadherin 19, type 2 [Source:MGI Symbol;Acc:MGI:3588198]
1	127172782	127172782	+	0.000672806	0.275865	-10.9091	-32204	NM_145128	+	0	0	0	0	0	1	127205015	127488336	Mgat5	107895	ENSMUSG00000036155	mannoside acetylglucosaminyltransferase 5 [Source:MGI Symbol;Acc:MGI:894701]
1	131275269	131275269	+	0.00100611	0.298411	-10.1507	4295	NM_019777	-	0	1	0	0	0	1	131254343	131279606	Ikbke	56489	ENSMUSG00000042349	inhibitor of kappaB kinase epsilon [Source:MGI Symbol;Acc:MGI:1929612]
1	132336040	132336040	+	0.000441511	0.25048	14.253	19917	NM_001195025	+	0	0	0	0	0	1	132316126	132333488	Nuak2	74137	ENSMUSG00000009772	NUAK family, SNF1-like kinase, 2 [Source:MGI Symbol;Acc:MGI:1921387]
1	133167434	133167434	+	0.000745885	0.279903	13.6026	36270	NM_133819	+	0	0	0	0	0	1	133131143	133139783	Ppp1r15b	108954	ENSMUSG00000046062	protein phosphatase 1, regulatory (inhibitor) subunit 15b [Source:MGI Symbol;Acc:MGI:2444211]
1	133264560	133264560	+	6.10948e-05	0.161808	19.0545	5249	NR_037984	-	0	0	1	0	0	1	133250398	133269808	Gm19461	NA	ENSMUSG00000101693	predicted gene, 19461 [Source:MGI Symbol;Acc:MGI:5011646]
1	133264598	133264598	+	0.000357284	0.242917	15.972	5211	NR_037984	-	0	0	1	0	0	1	133250398	133269808	Gm19461	NA	ENSMUSG00000101693	predicted gene, 19461 [Source:MGI Symbol;Acc:MGI:5011646]
1	135916500	135916500	+	0.000174281	0.205813	10.9456	2708	NM_019645	-	0	0	1	0	0	1	135871395	135919207	Pkp1	18772	ENSMUSG00000026413	plakophilin 1 [Source:MGI Symbol;Acc:MGI:1328359]
1	155747041	155747041	+	0.000561001	0.265965	10.9679	-5015	NM_010712	-	0	0	0	0	0	1	155698031	155751684	Lhx4	16872	ENSMUSG00000026468	LIM homeobox protein 4 [Source:MGI Symbol;Acc:MGI:101776]
1	156183602	156183602	+	0.000434464	0.250117	11.694	21425	NM_177838	-	0	0	1	0	0	1	156075966	156205026	Fam163a	329274	ENSMUSG00000015484	family with sequence similarity 163, member A [Source:MGI Symbol;Acc:MGI:3618859]
1	177991637	177991637	+	3.18723e-05	0.132246	-15.8617	204	NM_001034899	+	1	0	1	0	0	1	177983423	178172704	Gm16432	545391	ENSMUSG00000091476	predicted gene 16432 [Source:MGI Symbol;Acc:MGI:3645414]
1	182604715	182604715	+	0.000973927	0.296405	-10.0989	39710	NM_130890	+	0	0	1	0	0	1	182565007	182632352	Capn8	170725	ENSMUSG00000038599	calpain 8 [Source:MGI Symbol;Acc:MGI:2181366]
1	188263343	188263343	+	5.24618e-08	0.0057959	-12.7963	507	NM_021408	+	1	1	0	0	0	1	188262023	188965041	Ush2a	22283	ENSMUSG00000026609	usherin [Source:MGI Symbol;Acc:MGI:1341292]
1	188977068	188977068	+	0.000861323	0.289636	12.3498	30773	NM_172650	-	0	0	1	0	0	1	188971095	189007841	Kctd3	226823	ENSMUSG00000026608	potassium channel tetramerisation domain containing 3 [Source:MGI Symbol;Acc:MGI:2444629]
1	189204258	189204258	+	0.000156543	0.197773	-10.1884	139096	NM_001159850	-	0	0	0	0	0	1	189207930	189402273	Kcnk2	16526	ENSMUSG00000037624	potassium channel, subfamily K, member 2 [Source:MGI Symbol;Acc:MGI:109366]
1	193160906	193160906	+	0.000546037	0.265048	-12.1249	7796	NM_016851	+	0	0	1	0	0	1	193153111	193172023	Irf6	54139	ENSMUSG00000026638	interferon regulatory factor 6 [Source:MGI Symbol;Acc:MGI:1859211]
10	7782205	7782205	+	8.59204e-06	0.0821454	-14.9865	-1289	NM_001346750	-	0	0	0	0	1	10	7767947	7792824	Ginm1	215751	ENSMUSG00000040006	glycoprotein integral membrane 1 [Source:MGI Symbol;Acc:MGI:2384905]
10	21998709	21998709	+	9.95214e-05	0.180494	-10.2297	4045	NM_011361	+	0	1	0	0	0	10	21882184	21999903	Sgk1	20393	ENSMUSG00000019970	serum/glucocorticoid regulated kinase 1 [Source:MGI Symbol;Acc:MGI:1340062]
10	22381899	22381899	+	0.000464733	0.253658	-11.805	20007	NM_020030	+	0	0	0	0	0	10	22360552	22374139	Raet1d	19368	ENSMUSG00000078452	retinoic acid early transcript delta [Source:MGI Symbol;Acc:MGI:1861032]
10	24397701	24397701	+	1.32226e-06	0.0355332	12.9002	174186	NM_021509	+	0	0	0	0	0	10	24223517	24302790	Moxd1	59012	ENSMUSG00000020000	monooxygenase, DBH-like 1 [Source:MGI Symbol;Acc:MGI:1921582]
10	42587327	42587327	+	3.84699e-06	0.0612089	-14.4661	-3740	NM_152229	-	0	0	0	0	0	10	42561963	42583632	Nr2e1	21907	ENSMUSG00000019803	nuclear receptor subfamily 2, group E, member 1 [Source:MGI Symbol;Acc:MGI:1100526]
10	43762735	43762735	+	0.000531763	0.26384	-13.8625	16579	NR_040581	+	0	0	1	0	0	10	43745809	43765836	1700027J07Rik	NA	ENSMUSG00000111422	RIKEN cDNA 1700027J07 gene [Source:MGI Symbol;Acc:MGI:1916693]
10	60455639	60455639	+	0.00044301	0.25099	-11.6374	55915	NM_001164374	+	0	0	1	0	0	10	60399726	60403559	Gm17455	100302688	ENSMUSG00000090439	predicted gene, 17455 [Source:MGI Symbol;Acc:MGI:4937089]
10	61472872	61472872	+	0.000385304	0.243036	-11.7031	-2961	NM_153542	+	0	0	0	0	0	10	61475801	61582791	Lrrc20	216011	ENSMUSG00000037151	leucine rich repeat containing 20 [Source:MGI Symbol;Acc:MGI:2387182]
10	61794519	61794519	+	6.20435e-05	0.162273	-13.4307	-10656	NM_207000	-	0	0	0	0	0	10	61738665	61784147	H2afy2	404634	ENSMUSG00000020086	H2A histone family, member Y2 [Source:MGI Symbol;Acc:MGI:3037658]
10	62534966	62534966	+	4.48835e-05	0.145779	-10.0175	-27212	NM_011157	-	0	0	0	0	0	10	62493833	62527451	Srgn	19073	ENSMUSG00000020077	serglycin [Source:MGI Symbol;Acc:MGI:97756]
10	66921478	66921478	+	0.000888826	0.290904	13.0858	-1095	NR_138561	-	0	0	0	0	0	NA	NA	NA	NA	NA	NA	NA
10	69295010	69295010	+	0.000112534	0.188752	-14.6385	57903	NM_007659	-	0	0	0	0	0	10	69335146	69352938	Cdk1	12534	ENSMUSG00000019942	cyclin-dependent kinase 1 [Source:MGI Symbol;Acc:MGI:88351]
10	78034568	78034568	+	0.000366411	0.242917	-10.262	-7719	NM_001081695	+	0	0	1	1	0	10	78041947	78063622	Dnmt3l	54427	ENSMUSG00000000730	DNA (cytosine-5-)-methyltransferase 3-like [Source:MGI Symbol;Acc:MGI:1859287]
10	79843732	79843732	+	0.000644579	0.273512	-10.7052	-10700	NM_008956	+	0	0	1	0	0	10	79854427	79864771	Ptbp1	19205	ENSMUSG00000006498	polypyrimidine tract binding protein 1 [Source:MGI Symbol;Acc:MGI:97791]
10	80835467	80835467	+	0.000879535	0.290039	14.7293	6672	NR_035503	+	0	1	0	1	0	10	80828797	80828870	Mir1982	NA	ENSMUSG00000087993	microRNA 1982 [Source:MGI Symbol;Acc:MGI:3837227]
10	81022466	81022466	+	2.7914e-05	0.123042	11.6451	2912	NM_145217	-	0	1	0	0	1	10	81019589	81025662	Diras1	208666	ENSMUSG00000043670	DIRAS family, GTP-binding RAS-like 1 [Source:MGI Symbol;Acc:MGI:2183442]
10	81128862	81128862	+	0.000237722	0.215737	14.3226	-7409	NM_010731	+	0	0	0	0	0	10	81135220	81152995	Zbtb7a	16969	ENSMUSG00000035011	zinc finger and BTB domain containing 7a [Source:MGI Symbol;Acc:MGI:1335091]
10	81364106	81364106	+	0.000260274	0.221948	14.6585	1715	NM_001014836	-	0	1	0	1	0	10	81363067	81365816	4930404N11Rik	432479	ENSMUSG00000020234	RIKEN cDNA 4930404N11 gene [Source:MGI Symbol;Acc:MGI:1921072]
10	82795658	82795658	+	0.000292991	0.229364	-11.5652	-16465	NR_038042	+	0	0	0	0	0	10	82812123	82824242	1700028I16Rik	NA	ENSMUSG00000056821	RIKEN cDNA 1700028I16 gene [Source:MGI Symbol;Acc:MGI:1917253]
10	83692087	83692087	+	0.000256722	0.221178	-11.1662	-30778	NM_001145198	+	0	0	0	0	0	10	83722865	83762762	1500009L16Rik	69784	ENSMUSG00000087651	RIKEN cDNA 1500009L16 gene [Source:MGI Symbol;Acc:MGI:1917034]
10	84825864	84825864	+	0.000325667	0.237399	-13.7861	-12284	NM_027689	+	0	0	1	0	0	10	84756062	84906538	Rfx4	71137	ENSMUSG00000020037	regulatory factor X, 4 (influences HLA class II expression) [Source:MGI Symbol;Acc:MGI:1918387]
10	98045912	98045912	+	1.0668e-05	0.0924769	-11.3184	-78823	NR_033537	-	0	0	0	0	0	10	97681414	97967090	Gm10754	NA	ENSMUSG00000074776	predicted gene 10754 [Source:MGI Symbol;Acc:MGI:3642925]
10	125356748	125356748	+	0.000939272	0.294357	-10.6946	-28214	NM_011391	-	0	0	0	0	0	10	125219270	125389465	Slc16a7	20503	ENSMUSG00000020102	solute carrier family 16 (monocarboxylic acid transporters), member 7 [Source:MGI Symbol;Acc:MGI:1330284]
10	126082696	126082696	+	0.000239442	0.215935	-11.3997	116479	NM_177152	+	0	0	0	0	0	10	125966168	126015359	Lrig3	320398	ENSMUSG00000020105	leucine-rich repeats and immunoglobulin-like domains 3 [Source:MGI Symbol;Acc:MGI:2443955]
10	127080347	127080347	+	0.000769552	0.281831	10.4577	1442	NM_001033263	+	0	1	0	1	0	10	127075284	127093169	Agap2	216439	ENSMUSG00000025422	ArfGAP with GTPase domain, ankyrin repeat and PH domain 2 [Source:MGI Symbol;Acc:MGI:3580016]
10	127322199	127322199	+	6.78679e-05	0.163393	-12.9154	237	NM_001285785	+	1	1	0	0	0	10	127321964	127329943	Arhgap9	216445	ENSMUSG00000040345	Rho GTPase activating protein 9 [Source:MGI Symbol;Acc:MGI:2143764]
10	127332572	127332572	+	0.00013895	0.193229	13.8741	8847	NM_146011	+	0	1	0	0	0	10	127321964	127329943	Arhgap9	216445	ENSMUSG00000040345	Rho GTPase activating protein 9 [Source:MGI Symbol;Acc:MGI:2143764]
11	3291558	3291558	+	6.90044e-05	0.164826	12.697	1103	NM_019574	+	0	1	1	0	1	11	3288874	3309083	Patz1	56218	ENSMUSG00000020453	POZ (BTB) and AT hook containing zinc finger 1 [Source:MGI Symbol;Acc:MGI:1891832]
11	12129367	12129367	+	8.82166e-06	0.0827493	-13.2495	-91948	NM_010345	-	0	0	0	0	0	11	11930508	12038683	Grb10	14783	ENSMUSG00000020176	growth factor receptor bound protein 10 [Source:MGI Symbol;Acc:MGI:103232]
11	19965367	19965367	+	3.38381e-05	0.135155	-14.0987	40927	NM_033523	+	0	0	1	0	0	11	19924375	20024026	Spred2	114716	ENSMUSG00000045671	sprouty-related, EVH1 domain containing 2 [Source:MGI Symbol;Acc:MGI:2150019]
11	31017570	31017570	+	0.000234902	0.215737	-10.5036	-31206	NM_001290667	-	0	0	1	0	0	11	30976707	30986350	Chac2	68044	ENSMUSG00000020309	ChaC, cation transport regulator 2 [Source:MGI Symbol;Acc:MGI:1915294]
11	43439835	43439835	+	0.000303606	0.232035	-11.4811	6106	NM_148673	+	0	0	1	0	0	11	43433744	43447981	Slu7	193116	ENSMUSG00000020409	SLU7 splicing factor homolog (S. cerevisiae) [Source:MGI Symbol;Acc:MGI:2385598]
11	43572622	43572622	+	5.53309e-07	0.0211599	-11.4352	28941	NM_008375	-	0	0	1	0	0	11	43596049	43601540	Fabp6	16204	ENSMUSG00000020405	fatty acid binding protein 6, ileal (gastrotropin) [Source:MGI Symbol;Acc:MGI:96565]
11	43572673	43572673	+	0.000135119	0.192959	-10.1255	28890	NM_008375	-	0	0	1	0	0	11	43596049	43601540	Fabp6	16204	ENSMUSG00000020405	fatty acid binding protein 6, ileal (gastrotropin) [Source:MGI Symbol;Acc:MGI:96565]
11	43653003	43653003	+	3.83013e-05	0.137983	-12.0036	-28995	NM_001164231	+	0	0	0	0	0	11	43681998	43721491	Pwwp2a	70802	ENSMUSG00000044950	PWWP domain containing 2A [Source:MGI Symbol;Acc:MGI:1918052]
11	57670941	57670941	+	0.000150496	0.196471	-12.9887	25501	NM_134189	+	0	0	1	0	0	11	57645442	57787514	Galnt10	171212	ENSMUSG00000020520	polypeptide N-acetylgalactosaminyltransferase 10 [Source:MGI Symbol;Acc:MGI:1890480]
11	69139372	69139372	+	0.000950009	0.295402	-11.6067	12997	NM_011786	+	0	0	1	0	0	11	69125896	69149115	Aloxe3	23801	ENSMUSG00000020892	arachidonate lipoxygenase 3 [Source:MGI Symbol;Acc:MGI:1345140]
11	69801588	69801588	+	0.000314054	0.23461	10.7626	129	NM_010198	-	1	1	0	1	0	11	69796068	69801857	Fgf11	14166	ENSMUSG00000042826	fibroblast growth factor 11 [Source:MGI Symbol;Acc:MGI:109167]
11	69965430	69965430	+	0.000132389	0.192959	11.7316	11	NM_016887	+	1	1	1	1	0	11	69964779	69967885	Cldn7	53624	ENSMUSG00000018569	claudin 7 [Source:MGI Symbol;Acc:MGI:1859285]
11	75298759	75298759	+	0.000333578	0.238767	17.9388	49625	NM_026653	-	0	0	0	0	0	11	75298166	75348324	Rpa1	68275	ENSMUSG00000000751	replication protein A1 [Source:MGI Symbol;Acc:MGI:1915525]
11	77463931	77463931	+	0.000985149	0.297732	-10.7922	20	NM_139128	+	1	1	0	0	1	11	77462411	77470484	Coro6	216961	ENSMUSG00000020836	coronin 6 [Source:MGI Symbol;Acc:MGI:2183448]
11	89019634	89019634	+	0.000125992	0.19273	11.8958	20233	NM_009546	+	0	1	0	0	0	11	88999376	89020293	Trim25	217069	ENSMUSG00000000275	tripartite motif-containing 25 [Source:MGI Symbol;Acc:MGI:102749]
11	94544639	94544639	+	0.000219772	0.211169	15.6867	4569	NM_001013381	-	0	1	0	0	0	11	94539798	94549255	Rsad1	237926	ENSMUSG00000039096	radical S-adenosyl methionine domain containing 1 [Source:MGI Symbol;Acc:MGI:3039628]
11	95645860	95645860	+	7.57846e-06	0.0776836	11.6165	-21097	NM_008831	+	0	0	0	0	1	11	95666957	95680773	Phb	18673	ENSMUSG00000038845	prohibitin [Source:MGI Symbol;Acc:MGI:97572]
11	96997607	96997607	+	0.000146784	0.195356	-11.7665	-15962	NM_031183	+	0	0	0	1	0	11	97013394	97024734	Sp6	83395	ENSMUSG00000038560	trans-acting transcription factor 6 [Source:MGI Symbol;Acc:MGI:1932575]
11	97732711	97732711	+	0.000796353	0.282824	12.0282	11994	NM_054051	-	0	1	0	0	0	11	97715157	97744704	Pip4k2b	108083	ENSMUSG00000018547	phosphatidylinositol-5-phosphate 4-kinase, type II, beta [Source:MGI Symbol;Acc:MGI:1934234]
11	98452130	98452130	+	0.000616692	0.270285	10.9216	5298	NM_010346	+	0	1	0	0	0	11	98446394	98455373	Grb7	14786	ENSMUSG00000019312	growth factor receptor bound protein 7 [Source:MGI Symbol;Acc:MGI:102683]
11	98892197	98892197	+	0.000282507	0.228041	-11.5977	-15692	NM_001025779	+	0	1	0	0	0	11	98907801	98923940	Cdc6	23834	ENSMUSG00000017499	cell division cycle 6 [Source:MGI Symbol;Acc:MGI:1345150]
11	101578966	101578966	+	6.04894e-06	0.0716012	-11.5722	-3276	NM_144830	+	0	0	1	0	0	11	101582242	101591788	Tmem106a	217203	ENSMUSG00000034947	transmembrane protein 106A [Source:MGI Symbol;Acc:MGI:1922056]
11	102664859	102664859	+	7.21536e-05	0.167233	10.8873	-726	NM_001127576	+	1	0	0	0	1	11	102663716	102682237	Meioc	268491	ENSMUSG00000051455	meiosis specific with coiled-coil domain [Source:MGI Symbol;Acc:MGI:2686410]
11	109011819	109011819	+	8.26829e-06	0.0805726	-10.9554	91472	NM_015732	+	0	0	0	0	0	11	108920349	108950783	Axin2	12006	ENSMUSG00000000142	axin 2 [Source:MGI Symbol;Acc:MGI:1270862]
11	109622736	109622736	+	0.000293776	0.229364	10.2472	-11348	NM_145940	-	0	0	0	0	0	11	109573331	109611967	Wipi1	52639	ENSMUSG00000041895	WD repeat domain, phosphoinositide interacting 1 [Source:MGI Symbol;Acc:MGI:1261864]
11	111747336	111747336	+	0.000174561	0.205813	-10.9681	681174	NM_008425	+	0	0	0	0	0	11	111066164	111076821	Kcnj2	16518	ENSMUSG00000041695	potassium inwardly-rectifying channel, subfamily J, member 2 [Source:MGI Symbol;Acc:MGI:104744]
11	114786410	114786410	+	0.000283782	0.228041	14.9336	9483	NM_028055	-	0	1	0	1	0	11	114791217	114795945	Btbd17	72014	ENSMUSG00000000202	BTB (POZ) domain containing 17 [Source:MGI Symbol;Acc:MGI:1919264]
11	117371626	117371626	+	0.000729237	0.279469	-13.6124	39315	NM_001113488	+	0	0	0	0	0	11	117199661	117362325	2020-09-09	53860	ENSMUSG00000059248	septin 9 [Source:MGI Symbol;Acc:MGI:1858222]
11	120268115	120268115	+	0.000215935	0.211169	-11.8038	35170	NM_001347621	+	0	0	1	0	0	11	120232947	120292296	Bahcc1	268515	ENSMUSG00000039741	BAH domain and coiled-coil containing 1 [Source:MGI Symbol;Acc:MGI:2679272]
11	120287083	120287083	+	0.000852244	0.289212	-12.2789	54138	NM_001347621	+	0	1	0	0	0	11	120232947	120292296	Bahcc1	268515	ENSMUSG00000039741	BAH domain and coiled-coil containing 1 [Source:MGI Symbol;Acc:MGI:2679272]
12	12694462	12694462	+	0.000520976	0.262366	-11.0896	-24546	NR_136889	-	0	0	0	0	0	NA	NA	NA	NA	NA	NA	NA
12	19703994	19703994	+	0.000150766	0.196471	-12.5407	1111786	NR_015521	-	0	0	0	0	1	12	20804381	20815779	1700030C10Rik	NA	ENSMUSG00000099759	RIKEN cDNA 1700030C10 gene [Source:MGI Symbol;Acc:MGI:1916763]
12	19954211	19954211	+	0.000573692	0.267151	-14.4816	861569	NR_015521	-	0	0	0	1	0	12	20804381	20815779	1700030C10Rik	NA	ENSMUSG00000099759	RIKEN cDNA 1700030C10 gene [Source:MGI Symbol;Acc:MGI:1916763]
12	20312627	20312627	+	8.8894e-05	0.17506	18.3315	503153	NR_015521	-	0	0	0	1	0	12	20804381	20815779	1700030C10Rik	NA	ENSMUSG00000099759	RIKEN cDNA 1700030C10 gene [Source:MGI Symbol;Acc:MGI:1916763]
12	20490870	20490870	+	0.000195649	0.208473	-10.2508	324910	NR_015521	-	0	0	0	0	0	12	20804381	20815779	1700030C10Rik	NA	ENSMUSG00000099759	RIKEN cDNA 1700030C10 gene [Source:MGI Symbol;Acc:MGI:1916763]
12	20845313	20845313	+	0.000232541	0.214886	-13.3626	-29535	NR_015521	-	0	0	0	0	0	12	20804381	20815779	1700030C10Rik	NA	ENSMUSG00000099759	RIKEN cDNA 1700030C10 gene [Source:MGI Symbol;Acc:MGI:1916763]
12	25926961	25926961	+	0.000670233	0.27559	12.7364	283545	NR_131149	-	0	0	0	0	0	12	26091962	26210505	Gm29687	NA	ENSMUSG00000113550	predicted gene, 29687 [Source:MGI Symbol;Acc:MGI:5588846]
12	54442754	54442754	+	2.60503e-06	0.0518039	-13.4164	-51437	NR_033689	-	0	0	0	0	0	NA	NA	NA	NA	NA	NA	NA
12	59137199	59137199	+	0.000191993	0.208473	11.8204	5748	NM_001165253	+	0	0	1	0	0	12	59095799	59191583	Ctage5	338320	ENSMUSG00000021000	melanoma inhibitory activity 2 [Source:MGI Symbol;Acc:MGI:2159614]
12	76822717	76822717	+	0.000881258	0.290039	-10.7221	-194	NM_134050	-	1	0	0	1	0	12	76797960	76822908	Rab15	104886	ENSMUSG00000021062	RAB15, member RAS oncogene family [Source:MGI Symbol;Acc:MGI:1916865]
12	81026084	81026084	+	0.000293122	0.229364	12.5	-724	NM_001146217	+	1	0	0	0	1	12	81026808	81186414	Smoc1	64075	ENSMUSG00000021136	SPARC related modular calcium binding 1 [Source:MGI Symbol;Acc:MGI:1929878]
12	82000178	82000178	+	0.000210736	0.209733	10.051	140150	NM_018814	+	0	1	0	0	0	12	81860023	82000924	Pcnx	54604	ENSMUSG00000021140	pecanex homolog (Drosophila) [Source:MGI Symbol;Acc:MGI:1891924]
12	82548658	82548658	+	3.80083e-05	0.137425	-12.5992	-68267	NM_015812	+	0	0	0	0	0	12	82588292	83162056	Rgs6	50779	ENSMUSG00000021219	regulator of G-protein signaling 6 [Source:MGI Symbol;Acc:MGI:1354730]
12	86888927	86888927	+	0.000780636	0.282633	14.6816	-4114	NM_145836	-	0	0	0	0	0	12	86880701	86884798	Irf2bpl	238330	ENSMUSG00000034168	interferon regulatory factor 2 binding protein-like [Source:MGI Symbol;Acc:MGI:2442463]
12	92232924	92232924	+	0.000466454	0.253658	11.5185	-383768	NM_001039089	-	0	0	0	0	0	12	91806043	91849157	Sel1l	20338	ENSMUSG00000020964	sel-1 suppressor of lin-12-like (C. elegans) [Source:MGI Symbol;Acc:MGI:1329016]
12	100167070	100167070	+	3.42171e-05	0.135155	-11.1079	-7418	NM_183155	-	0	0	0	0	0	12	100125452	100159653	Nrde2	217827	ENSMUSG00000021179	nrde-2 necessary for RNA interference, domain containing [Source:MGI Symbol;Acc:MGI:2670969]
12	103895987	103895987	+	0.00013051	0.192959	-10.9859	8964	NM_009245	-	0	0	1	0	0	12	103894926	103904887	Serpina1c	20702	ENSMUSG00000079015	serine (or cysteine) peptidase inhibitor, clade A, member 1C [Source:MGI Symbol;Acc:MGI:891969]
12	104999391	104999391	+	1.83318e-05	0.105482	-15.4747	-715	NM_001042699	-	1	0	1	0	0	12	104929933	105009809	Syne3	212073	ENSMUSG00000054150	spectrin repeat containing, nuclear envelope family member 3 [Source:MGI Symbol;Acc:MGI:2442408]
12	107949722	107949722	+	0.000811988	0.284731	-10.7839	53693	NM_021399	-	0	0	1	0	0	12	107910403	108003602	Bcl11b	58208	ENSMUSG00000048251	B cell leukemia/lymphoma 11B [Source:MGI Symbol;Acc:MGI:1929913]
12	108223686	108223686	+	0.000370047	0.242917	15.1433	43950	NM_009832	+	0	0	1	0	0	12	108179579	108203359	Ccnk	12454	ENSMUSG00000021258	cyclin K [Source:MGI Symbol;Acc:MGI:1276106]
12	109877015	109877015	+	8.88775e-05	0.17506	-10.7871	129139	NR_037233	+	0	0	0	0	0	12	109747878	109747960	Mir3072	NA	ENSMUSG00000093351	microRNA 3072 [Source:MGI Symbol;Acc:MGI:4441432]
12	112331221	112331221	+	0.000158169	0.198822	-10.6745	91978	NR_036459	-	0	0	0	0	0	12	112411023	112423212	A730018C14Rik	NA	ENSMUSG00000047828	RIKEN cDNA A730018C14 gene [Source:MGI Symbol;Acc:MGI:2442339]
12	114378901	114378901	+	5.50652e-06	0.0708147	12.4787	90566	NR_106062	-	0	0	0	1	0	12	114469407	114469466	Mir7094-1	NA	ENSMUSG00000105438	microRNA 7094-1 [Source:MGI Symbol;Acc:MGI:5562739]
13	24955399	24955399	+	0.000614136	0.270285	-10.9802	12249	NM_008156	+	0	0	1	0	0	13	24943152	24992501	Gpld1	14756	ENSMUSG00000021340	glycosylphosphatidylinositol specific phospholipase D1 [Source:MGI Symbol;Acc:MGI:106604]
13	28989520	28989520	+	0.000149832	0.196471	-15.538	-24894	NR_045077	+	0	0	0	0	0	13	29014399	29040336	A330102I10Rik	NA	ENSMUSG00000086363	RIKEN cDNA A330102I10 gene [Source:MGI Symbol;Acc:MGI:1925170]
13	30459560	30459560	+	0.000980828	0.29701	10.1915	85757	NM_025710	-	0	0	0	0	0	13	30540308	30545362	Uqcrfs1	66694	ENSMUSG00000038462	ubiquinol-cytochrome c reductase, Rieske iron-sulfur polypeptide 1 [Source:MGI Symbol;Acc:MGI:1913944]
13	42866475	42866475	+	0.000705356	0.278634	14.0029	230	NM_001302636	+	1	1	1	0	0	13	42680623	43138526	Phactr1	218194	ENSMUSG00000054728	phosphatase and actin regulator 1 [Source:MGI Symbol;Acc:MGI:2659021]
13	46634634	46634634	+	0.000376331	0.242917	10.2891	-34888	NM_001033192	+	0	0	1	0	0	13	46669522	46678056	Fam8a1	97863	ENSMUSG00000069237	family with sequence similarity 8, member A1 [Source:MGI Symbol;Acc:MGI:2145496]
13	51431277	51431277	+	2.77778e-05	0.123042	-15.8879	22661	NM_010101	+	0	1	0	0	0	13	51408639	51422797	S1pr3	13610	ENSMUSG00000067586	sphingosine-1-phosphate receptor 3 [Source:MGI Symbol;Acc:MGI:1339365]
13	52978114	52978114	+	0.000186195	0.207784	12.1643	2926	NM_017373	-	0	0	1	0	1	13	52967209	52981073	Nfil3	18030	ENSMUSG00000056749	nuclear factor, interleukin 3, regulated [Source:MGI Symbol;Acc:MGI:109495]
13	54578839	54578839	+	1.59542e-05	0.101642	-14.7651	3828	NM_019968	+	0	1	0	0	0	13	54575015	54581128	Arl10	56795	ENSMUSG00000025870	ADP-ribosylation factor-like 10 [Source:MGI Symbol;Acc:MGI:1930788]
13	54738284	54738284	+	0.00070365	0.278299	-10.6263	11591	NM_001316710	-	0	1	0	1	0	13	54736671	54749874	Gprin1	26913	ENSMUSG00000069227	G protein-regulated inducer of neurite outgrowth 1 [Source:MGI Symbol;Acc:MGI:1349455]
13	55846903	55846903	+	0.000966949	0.295846	11.5391	-15479	NM_011097	-	0	0	0	0	0	13	55825051	55836192	Pitx1	18740	ENSMUSG00000021506	paired-like homeodomain transcription factor 1 [Source:MGI Symbol;Acc:MGI:107374]
13	55898640	55898640	+	0.000134904	0.192959	14.3452	-67216	NM_011097	-	0	0	0	0	0	13	55825051	55836192	Pitx1	18740	ENSMUSG00000021506	paired-like homeodomain transcription factor 1 [Source:MGI Symbol;Acc:MGI:107374]
13	59726669	59726669	+	0.000803635	0.283643	-12.1821	5084	NM_177711	-	0	1	0	0	0	13	59725925	59731752	Spata31d1d	238663	ENSMUSG00000043986	spermatogenesis associated 31 subfamily D, member 1D [Source:MGI Symbol;Acc:MGI:3045260]
13	97070083	97070083	+	0.000111973	0.188752	-12.3129	-1560	NM_001100458	+	0	0	1	0	1	13	97067286	97131013	Fam169a	320557	ENSMUSG00000041817	family with sequence similarity 169, member A [Source:MGI Symbol;Acc:MGI:2444268]
13	98136775	98136775	+	0.000544866	0.265048	11.4104	69391	NM_012026	-	0	0	1	0	0	13	97899469	98206439	Arhgef28	110596	ENSMUSG00000021662	Rho guanine nucleotide exchange factor (GEF) 28 [Source:MGI Symbol;Acc:MGI:1346016]
13	104940411	104940411	+	0.000235542	0.215737	13.2698	-76519	NM_029984	-	0	0	0	0	0	13	104845283	104863893	Fam159b	77803	ENSMUSG00000042655	family with sequence similarity 159, member B [Source:MGI Symbol;Acc:MGI:1925053]
13	107586286	107586286	+	0.000370582	0.242917	11.1801	-101111	NR_045900	+	0	0	0	0	0	13	107687397	107692173	1700006H21Rik	NA	ENSMUSG00000102000	RIKEN cDNA 1700006H21 gene [Source:MGI Symbol;Acc:MGI:1919507]
13	110438762	110438762	+	6.11771e-05	0.161808	-13.0374	43720	NM_152804	+	0	0	0	0	0	13	110395046	110400844	Plk2	20620	ENSMUSG00000021701	polo like kinase 2 [Source:MGI Symbol;Acc:MGI:1099790]
13	119488315	119488315	+	4.42315e-10	0.000219898	-17.2996	70	NR_027974	-	1	1	1	1	0	13	119487261	119488383	3110070M22Rik	NA	ENSMUSG00000074635	RIKEN cDNA 3110070M22 gene [Source:MGI Symbol;Acc:MGI:1914554]
14	14309721	14309721	+	0.000300209	0.231574	-10.1246	-18392	NM_147027	+	0	0	0	0	0	14	14322828	14331791	Olfr31	18330	ENSMUSG00000072707	olfactory receptor 31 [Source:MGI Symbol;Acc:MGI:109304]
14	26625441	26625441	+	1.60373e-05	0.101642	12.604	-12756	NM_007479	+	0	0	1	0	0	14	26638074	26665084	Arf4	11843	ENSMUSG00000021877	ADP-ribosylation factor 4 [Source:MGI Symbol;Acc:MGI:99433]
14	27602541	27602541	+	6.50439e-05	0.162273	13.1434	-19866	NM_001347497	+	0	0	0	0	0	14	27622428	28478537	Erc2	238988	ENSMUSG00000040640	ELKS/RAB6-interacting/CAST family member 2 [Source:MGI Symbol;Acc:MGI:1098749]
14	28504160	28504160	+	0.000139989	0.193346	14.9322	-1313	NM_009524	+	0	0	0	0	1	14	28504750	28527448	Wnt5a	22418	ENSMUSG00000021994	wingless-type MMTV integration site family, member 5A [Source:MGI Symbol;Acc:MGI:98958]
14	30625158	30625158	+	0.000115092	0.19103	-11.6848	1051	NM_011103	-	0	0	1	0	1	14	30595354	30626210	Prkcd	18753	ENSMUSG00000021948	protein kinase C, delta [Source:MGI Symbol;Acc:MGI:97598]
14	37057675	37057675	+	0.000490014	0.258474	-10.5176	2847	NM_146245	+	0	1	0	0	0	14	37054830	37064946	Lrit1	239037	ENSMUSG00000041044	leucine-rich repeat, immunoglobulin-like and transmembrane domains 1 [Source:MGI Symbol;Acc:MGI:2385320]
14	41723760	41723760	+	0.000870546	0.289665	-10.6269	48645	NM_001244671	-	0	0	0	0	0	14	42792568	42797987	Gm10377	100042055	ENSMUSG00000095226	predicted gene 10377 [Source:MGI Symbol;Acc:MGI:3704431]
14	43122227	43122227	+	5.43787e-05	0.157178	-10.3336	-106652	NM_001244671	-	0	0	0	1	0	14	42792568	42797987	Gm10377	100042055	ENSMUSG00000095226	predicted gene 10377 [Source:MGI Symbol;Acc:MGI:3704431]
14	43122284	43122284	+	0.000240443	0.216357	-10.2775	-106709	NM_001244671	-	0	0	0	1	0	14	42792568	42797987	Gm10377	100042055	ENSMUSG00000095226	predicted gene 10377 [Source:MGI Symbol;Acc:MGI:3704431]
14	53185619	53185619	+	0.000293883	0.229364	-11.3831	-689925	NM_001170918	-	0	0	0	0	0	14	52488791	52495749	Olfr1507	57269	ENSMUSG00000059887	olfactory receptor 1507 [Source:MGI Symbol;Acc:MGI:3031341]
14	54439612	54439612	+	0.000895323	0.291686	-13.746	8016	NM_008608	+	0	0	1	0	0	14	54431612	54445364	Mmp14	17387	ENSMUSG00000000957	matrix metallopeptidase 14 (membrane-inserted) [Source:MGI Symbol;Acc:MGI:101900]
14	55778746	55778746	+	0.000121903	0.192518	-16.7362	5274	NM_080435	-	0	1	0	0	0	14	55769057	55784095	Adcy4	104110	ENSMUSG00000022220	adenylate cyclase 4 [Source:MGI Symbol;Acc:MGI:99674]
14	56570550	56570550	+	0.000262645	0.22245	-15.34	1297	NM_001014996	-	0	0	1	0	1	14	56526761	56575425	Cenpj	219103	ENSMUSG00000064128	centromere protein J [Source:MGI Symbol;Acc:MGI:2684927]
14	60016789	60016789	+	0.000584316	0.267358	10.891	70046	NM_015803	-	0	1	0	0	0	14	59638540	60197179	Atp8a2	50769	ENSMUSG00000021983	ATPase, aminophospholipid transporter-like, class I, type 8A, member 2 [Source:MGI Symbol;Acc:MGI:1354710]
14	61078958	61078958	+	0.000712043	0.278955	-15.8553	-32104	NM_013869	-	0	0	0	0	0	14	60963875	61046490	Tnfrsf19	29820	ENSMUSG00000060548	tumor necrosis factor receptor superfamily, member 19 [Source:MGI Symbol;Acc:MGI:1352474]
14	63743370	63743370	+	0.000201759	0.209121	11.9072	16183	NR_030611	+	0	0	1	0	0	14	63727189	63727267	Mir598	NA	ENSMUSG00000076049	microRNA 598 [Source:MGI Symbol;Acc:MGI:3718554]
14	64064031	64064031	+	0.000244207	0.217024	16.9828	21359	NM_001081063	-	0	0	0	0	0	14	64075438	64090162	Prss55	71037	ENSMUSG00000034623	protease, serine 55 [Source:MGI Symbol;Acc:MGI:1918287]
14	64081533	64081533	+	0.000368735	0.242917	-10.4762	3857	NM_001081063	-	0	0	1	0	0	14	64075438	64090162	Prss55	71037	ENSMUSG00000034623	protease, serine 55 [Source:MGI Symbol;Acc:MGI:1918287]
14	70627052	70627052	+	0.000196175	0.208473	11.3002	14	NM_001252663	-	1	1	1	0	0	14	70601263	70636048	Dmtn	13829	ENSMUSG00000022099	dematin actin binding protein [Source:MGI Symbol;Acc:MGI:99670]
14	87619596	87619596	+	0.000365477	0.242917	-11.6944	203015	NM_172605	+	0	0	0	0	0	14	87416639	87545504	Tdrd3	219249	ENSMUSG00000022019	tudor domain containing 3 [Source:MGI Symbol;Acc:MGI:2444023]
14	100286291	100286291	+	0.00020767	0.209632	-12.3579	-136496	NM_010636	-	0	0	0	0	1	14	99870632	100284679	Klf12	16597	ENSMUSG00000072294	Kruppel-like factor 12 [Source:MGI Symbol;Acc:MGI:1333796]
14	101513365	101513365	+	0.000504391	0.260763	11.0622	95827	NM_001081278	-	0	0	1	0	0	14	101442360	101609191	Tbc1d4	210789	ENSMUSG00000033083	TBC1 domain family, member 4 [Source:MGI Symbol;Acc:MGI:2429660]
14	105676662	105676662	+	0.000907903	0.292111	10.2109	-52893	NR_105814	-	0	0	0	0	0	14	105623642	105623770	Mir6390	NA	ENSMUSG00000098780	microRNA 6390 [Source:MGI Symbol;Acc:MGI:5530944]
14	118332257	118332257	+	3.86341e-05	0.13816	-12.4195	-33621	NR_045624	+	0	0	0	0	0	14	118365878	118398170	1700044C05Rik	NA	ENSMUSG00000099911	RIKEN cDNA 1700044C05 gene [Source:MGI Symbol;Acc:MGI:1920556]
15	25692522	25692522	+	0.000196932	0.208473	13.4832	69974	NM_019472	+	0	0	1	0	0	15	25622525	25813673	Myo10	17909	ENSMUSG00000022272	myosin X [Source:MGI Symbol;Acc:MGI:107716]
15	39081362	39081362	+	0.000914976	0.292718	-13.8575	4432	NM_026778	+	0	0	1	0	0	15	39076932	39087121	Cthrc1	68588	ENSMUSG00000054196	collagen triple helix repeat containing 1 [Source:MGI Symbol;Acc:MGI:1915838]
15	39998359	39998359	+	0.000978414	0.296853	11.5929	35712	NR_045719	+	0	0	0	0	0	15	39962649	39967024	AC101945.2	NA	ENSMUSG00000115230
15	50146796	50146796	+	0.000130832	0.192959	-11.4817	742254	NM_001310485	-	0	0	0	0	0	15	50654752	50890463	Trps1	83925	ENSMUSG00000038679	transcriptional repressor GATA binding 1 [Source:MGI Symbol;Acc:MGI:1927616]
15	62566311	62566311	+	0.000444393	0.251158	-10.1255	-346861	NR_003523	-	0	0	0	0	0	NA	NA	NA	NA	NA	NA	NA
15	75668840	75668840	+	0.000539081	0.264119	-12.994	9951	NM_028404	-	0	0	1	0	0	15	75657035	75678800	Top1mt	72960	ENSMUSG00000000934	DNA topoisomerase 1, mitochondrial [Source:MGI Symbol;Acc:MGI:1920210]
15	75709134	75709134	+	8.3465e-06	0.0805726	16.3422	4848	NM_008164	+	0	0	1	0	0	15	75704280	75714410	Rhpn1	14787	ENSMUSG00000022580	rhophilin, Rho GTPase binding protein 1 [Source:MGI Symbol;Acc:MGI:1098783]
15	75709139	75709139	+	0.000557834	0.265535	12.674	4853	NM_008164	+	0	0	1	0	0	15	75704280	75714410	Rhpn1	14787	ENSMUSG00000022580	rhophilin, Rho GTPase binding protein 1 [Source:MGI Symbol;Acc:MGI:1098783]
15	76666964	76666964	+	0.000247385	0.217971	13.7608	2985	NM_007989	-	0	1	0	1	0	15	76668284	76669948	Foxh1	14106	ENSMUSG00000033837	forkhead box H1 [Source:MGI Symbol;Acc:MGI:1347465]
15	78410501	78410501	+	0.000383808	0.242917	-11.1663	3399	NM_138670	+	0	1	0	1	0	15	78406712	78414002	Mpst	246221	ENSMUSG00000071711	mercaptopyruvate sulfurtransferase [Source:MGI Symbol;Acc:MGI:2179733]
15	79451303	79451303	+	0.000120675	0.1924	-13.9929	-9247	NM_001289898	-	0	0	0	0	0	15	79417856	79443919	Csnk1e	27373	ENSMUSG00000022433	casein kinase 1, epsilon [Source:MGI Symbol;Acc:MGI:1351660]
15	79479480	79479480	+	0.000472099	0.254585	-14.0341	25762	NM_008427	-	0	0	0	0	0	15	79483718	79505241	Kcnj4	16520	ENSMUSG00000044216	potassium inwardly-rectifying channel, subfamily J, member 4 [Source:MGI Symbol;Acc:MGI:104743]
15	80565176	80565176	+	0.000416075	0.246694	-11.2491	-4707	NM_001163189	-	0	0	0	0	0	15	80452240	80560470	Enthd1	383075	ENSMUSG00000050439	ENTH domain containing 1 [Source:MGI Symbol;Acc:MGI:2686088]
15	87570490	87570490	+	0.000210419	0.209733	10.4426	26193	NM_001252310	+	0	0	1	0	0	NA	NA	NA	NA	NA	NA	NA
15	88570474	88570474	+	0.000130004	0.192959	-12.3502	-29828	NM_027306	+	0	0	0	0	0	15	88600302	88601669	Zdhhc25	70073	ENSMUSG00000054117	zinc finger, DHHC domain containing 25 [Source:MGI Symbol;Acc:MGI:1917323]
15	89067901	89067901	+	4.63002e-05	0.147365	-10.0158	7954	NR_040417	-	0	1	0	1	0	15	89071196	89075852	1810021B22Rik	NA	ENSMUSG00000087331	RIKEN cDNA 1810021B22 gene [Source:MGI Symbol;Acc:MGI:1916370]
15	89068343	89068343	+	0.000645695	0.27362	-11.0152	7512	NR_040417	-	0	1	0	1	0	15	89071196	89075852	1810021B22Rik	NA	ENSMUSG00000087331	RIKEN cDNA 1810021B22 gene [Source:MGI Symbol;Acc:MGI:1916370]
15	89068346	89068346	+	0.000227811	0.213757	-11.7315	7509	NR_040417	-	0	1	0	1	0	15	89071196	89075852	1810021B22Rik	NA	ENSMUSG00000087331	RIKEN cDNA 1810021B22 gene [Source:MGI Symbol;Acc:MGI:1916370]
15	89234164	89234164	+	3.59191e-05	0.1358	12.2242	22607	NM_027805	+	0	0	1	0	0	15	89211553	89287010	Ppp6r2	71474	ENSMUSG00000036561	protein phosphatase 6, regulatory subunit 2 [Source:MGI Symbol;Acc:MGI:1918724]
15	89543148	89543148	+	0.000773736	0.282317	11.4332	-25178	NM_013455	+	0	1	0	0	0	15	89568326	89574585	Acr	11434	ENSMUSG00000022622	acrosin prepropeptide [Source:MGI Symbol;Acc:MGI:87884]
15	92789189	92789189	+	0.000570467	0.267151	-11.975	192082	NM_001164594	+	0	0	0	0	0	15	92396915	92771819	Pdzrn4	239618	ENSMUSG00000036218	PDZ domain containing RING finger 4 [Source:MGI Symbol;Acc:MGI:3056996]
15	98403333	98403333	+	0.000258982	0.221847	-13.1732	4890	NR_015496	+	0	0	1	0	0	15	98398419	98416268	1700031M16Rik	NA	ENSMUSG00000099353	RIKEN cDNA 1700031M16 gene [Source:MGI Symbol;Acc:MGI:1920552]
15	99584154	99584154	+	6.17577e-05	0.162021	10.4096	5100	NM_009699	+	0	1	0	1	0	15	99579056	99584545	Aqp2	11827	ENSMUSG00000023013	aquaporin 2 [Source:MGI Symbol;Acc:MGI:1096865]
15	100864166	100864166	+	0.000247729	0.217971	10.8665	-6479	NM_001077499	+	0	0	0	0	0	15	100869858	101045938	Scn8a	20273	ENSMUSG00000023033	sodium channel, voltage-gated, type VIII, alpha [Source:MGI Symbol;Acc:MGI:103169]
15	101054037	101054037	+	0.000904237	0.292111	-11.0256	363	NM_001214911	-	1	1	0	1	0	15	101050194	101078567	Fignl2	668225	ENSMUSG00000095440	fidgetin-like 2 [Source:MGI Symbol;Acc:MGI:3646919]
15	101054046	101054046	+	0.000949458	0.295402	-10.9043	354	NM_001214911	-	1	1	0	1	0	15	101050194	101078567	Fignl2	668225	ENSMUSG00000095440	fidgetin-like 2 [Source:MGI Symbol;Acc:MGI:3646919]
15	101078030	101078030	+	0.000954921	0.295499	-10.4297	-23632	NM_001214911	-	0	0	0	1	0	15	101050194	101078567	Fignl2	668225	ENSMUSG00000095440	fidgetin-like 2 [Source:MGI Symbol;Acc:MGI:3646919]
15	102178983	102178983	+	0.000677273	0.276293	-10.7919	10061	NM_144942	-	0	1	0	0	0	15	102176998	102189043	Csad	246277	ENSMUSG00000023044	cysteine sulfinic acid decarboxylase [Source:MGI Symbol;Acc:MGI:2180098]
15	102243734	102243734	+	0.000607745	0.269559	11.4271	2767	NM_001042727	-	0	0	1	0	0	15	102234938	102257517	Rarg	19411	ENSMUSG00000001288	retinoic acid receptor, gamma [Source:MGI Symbol;Acc:MGI:97858]
16	3532252	3532252	+	9.28826e-05	0.178046	17.6789	-60146	NM_146860	+	0	0	0	0	0	16	3591042	3599323	Olfr161	258859	ENSMUSG00000051003	olfactory receptor 161 [Source:MGI Symbol;Acc:MGI:3032605]
16	10320375	10320375	+	0.000610368	0.269927	-12.8392	-6408	NM_007929	-	0	0	0	0	0	16	10281749	10313968	Emp2	13731	ENSMUSG00000022505	epithelial membrane protein 2 [Source:MGI Symbol;Acc:MGI:1098726]
16	13061613	13061613	+	0.000603503	0.269224	-14.0504	-48123	NM_015769	+	0	0	0	0	0	16	13109684	13150617	Ercc4	50505	ENSMUSG00000022545	excision repair cross-complementing rodent repair deficiency, complementation group 4 [Source:MGI Symbol;Acc:MGI:1354163]
16	18718253	18718253	+	0.000348993	0.240642	11.7208	-58594	NM_013805	+	0	0	0	0	0	16	18776847	18778260	Cldn5	12741	ENSMUSG00000041378	claudin 5 [Source:MGI Symbol;Acc:MGI:1276112]
16	21628274	21628274	+	0.000483455	0.256922	15.5585	66392	NM_001001881	-	0	0	1	0	0	16	21649045	21694665	2510009E07Rik	72190	ENSMUSG00000043391	RIKEN cDNA 2510009E07 gene [Source:MGI Symbol;Acc:MGI:1919440]
16	22572897	22572897	+	0.000516771	0.262158	-11.1455	-40714	NR_106170	-	0	0	1	0	0	16	22532056	22532184	Mir8095	NA	ENSMUSG00000099071	microRNA 8095 [Source:MGI Symbol;Acc:MGI:5530948]
16	30129600	30129600	+	0.000457001	0.252097	-11.8796	64245	NM_008235	+	0	0	0	0	0	16	30064384	30067796	Hes1	15205	ENSMUSG00000022528	hairy and enhancer of split 1 (Drosophila) [Source:MGI Symbol;Acc:MGI:104853]
16	30171914	30171914	+	0.000974187	0.296405	10.7249	95619	NM_027904	-	0	0	0	0	0	16	30256378	30267532	Cpn2	71756	ENSMUSG00000023176	carboxypeptidase N, polypeptide 2 [Source:MGI Symbol;Acc:MGI:1919006]
16	36199412	36199412	+	0.000205895	0.209398	-12.49	-1527	NR_102685	-	0	0	0	0	0	NA	NA	NA	NA	NA	NA	NA
16	36199423	36199423	+	0.000249325	0.218059	-10.1884	-1538	NR_102685	-	0	0	0	0	0	NA	NA	NA	NA	NA	NA	NA
16	36199453	36199453	+	0.000607528	0.269559	-12.5539	-1568	NR_102685	-	0	0	0	0	0	NA	NA	NA	NA	NA	NA	NA
16	36199468	36199468	+	0.000725545	0.279469	-12.2854	-1583	NR_102685	-	0	0	0	0	0	NA	NA	NA	NA	NA	NA	NA
16	36199478	36199478	+	0.000193737	0.208473	-13.1507	-1593	NR_102685	-	0	0	0	0	0	NA	NA	NA	NA	NA	NA	NA
16	36988567	36988567	+	0.0001384	0.193004	12.6737	-9432	NM_001037321	-	0	0	0	0	0	16	36963460	36990467	Fbxo40	207215	ENSMUSG00000047746	F-box protein 40 [Source:MGI Symbol;Acc:MGI:2443753]
16	38483385	38483385	+	0.000610573	0.269927	-10.0445	24454	NM_009855	+	0	0	1	1	0	16	38458933	38486933	Cd80	12519	ENSMUSG00000075122	CD80 antigen [Source:MGI Symbol;Acc:MGI:101775]
16	43142916	43142916	+	4.98426e-06	0.0677536	-11.3475	-104368	NM_019778	+	0	0	1	0	0	16	42875881	43642602	Zbtb20	56490	ENSMUSG00000022708	zinc finger and BTB domain containing 20 [Source:MGI Symbol;Acc:MGI:1929213]
16	51103230	51103230	+	2.04551e-05	0.109645	-12.6911	319823	NR_131006	+	0	0	0	0	0	16	50783409	50784091	1700116B05Rik	NA	ENSMUSG00000092276	RIKEN cDNA 1700116B05 gene [Source:MGI Symbol;Acc:MGI:1925889]
16	55357988	55357988	+	0.000308638	0.234067	-10.8574	-74752	NM_178720	-	0	0	0	0	0	16	55225175	55297986	Zpld1	239852	ENSMUSG00000064310	zona pellucida like domain containing 1 [Source:MGI Symbol;Acc:MGI:2443415]
16	85137568	85137568	+	3.77549e-07	0.0197579	16.019	36140	NM_001198823	-	0	0	1	0	0	16	84949685	85173766	App	11820	ENSMUSG00000022892	amyloid beta (A4) precursor protein [Source:MGI Symbol;Acc:MGI:88059]
16	91310526	91310526	+	0.000198135	0.208473	-11.2336	40759	NM_016968	+	0	0	0	0	0	16	91269772	91271933	Olig1	50914	ENSMUSG00000046160	oligodendrocyte transcription factor 1 [Source:MGI Symbol;Acc:MGI:1355334]
16	92499164	92499164	+	7.12287e-05	0.166643	13.5023	1019	NM_172469	+	0	1	0	1	0	16	92485736	92541243	Clic6	209195	ENSMUSG00000022949	chloride intracellular channel 6 [Source:MGI Symbol;Acc:MGI:2146607]
16	94008868	94008868	+	0.000386426	0.243036	-10.3733	-32	NM_019500	-	1	0	0	0	0	16	93919031	94008837	Cldn14	56173	ENSMUSG00000047109	claudin 14 [Source:MGI Symbol;Acc:MGI:1860425]
16	94748342	94748342	+	0.000734515	0.279469	-14.4272	108349	NM_001025590	-	0	0	0	0	0	16	94749266	94997696	Kcnj6	16522	ENSMUSG00000043301	potassium inwardly-rectifying channel, subfamily J, member 6 [Source:MGI Symbol;Acc:MGI:104781]
16	96820939	96820939	+	0.000718499	0.279076	-11.6396	349797	NM_031174	-	0	1	0	0	0	16	96592079	97170752	Dscam	13508	ENSMUSG00000050272	DS cell adhesion molecule [Source:MGI Symbol;Acc:MGI:1196281]
17	5101047	5101047	+	1.11259e-05	0.09281	-18.8172	105975	NM_001085355	+	0	0	1	0	0	17	4994332	5347656	Arid1b	239985	ENSMUSG00000069729	AT rich interactive domain 1B (SWI-like) [Source:MGI Symbol;Acc:MGI:1926129]
17	7684112	7684112	+	0.000435006	0.250117	11.5747	120863	NM_001081416	-	0	0	0	0	0	17	7738569	7827302	Fndc1	68655	ENSMUSG00000071984	fibronectin type III domain containing 1 [Source:MGI Symbol;Acc:MGI:1915905]
17	9938424	9938424	+	4.28234e-06	0.0628552	-14.9912	-162559	NR_045433	-	0	0	0	0	0	NA	NA	NA	NA	NA	NA	NA
17	12596613	12596613	+	0.000749878	0.279903	-13.2342	12426	NM_013667	+	0	0	1	0	0	17	12584189	12628465	Slc22a2	20518	ENSMUSG00000040966	solute carrier family 22 (organic cation transporter), member 2 [Source:MGI Symbol;Acc:MGI:1335072]
17	18521580	18521580	+	0.000377656	0.242917	14.0307	-60147	NM_001104547	+	0	0	0	0	0	17	18581727	18598157	Vmn2r96	433070	ENSMUSG00000091679	vomeronasal 2, receptor 96 [Source:MGI Symbol;Acc:MGI:3644514]
17	25374011	25374011	+	0.000279586	0.22776	13.1263	3460	NM_012034	+	0	1	0	0	0	17	25369273	25374442	Tpsg1	26945	ENSMUSG00000033200	tryptase gamma 1 [Source:MGI Symbol;Acc:MGI:1349391]
17	26506493	26506493	+	0.000961268	0.295589	11.7845	1980	NM_013642	-	0	1	0	0	1	17	26505590	26508519	Dusp1	19252	ENSMUSG00000024190	dual specificity phosphatase 1 [Source:MGI Symbol;Acc:MGI:105120]
17	27281581	27281581	+	0.000884308	0.290216	-13.6991	-33516	NR_131118	-	0	0	0	0	0	NA	NA	NA	NA	NA	NA	NA
17	28110025	28110025	+	0.000643092	0.273356	-13.1564	-29387	NM_001085555	-	0	0	0	0	0	17	28066747	28080639	Tcp11	21463	ENSMUSG00000062859	t-complex protein 11 [Source:MGI Symbol;Acc:MGI:98544]
17	28277218	28277218	+	0.000165307	0.201428	-12.2552	-3597	NR_039557	-	0	0	1	0	0	5	77272757	77272838	Mir5098	NA	ENSMUSG00000093061	microRNA 5098 [Source:MGI Symbol;Acc:MGI:4950415]
17	35699987	35699987	+	0.000535143	0.264026	13.576	604	NM_001198833	-	1	0	1	0	1	17	35681567	35704621	Ddr1	12305	ENSMUSG00000003534	discoidin domain receptor family, member 1 [Source:MGI Symbol;Acc:MGI:99216]
17	39844766	39844766	+	2.25783e-05	0.115604	-14.1021	1771	NR_046233	+	0	1	0	1	0	NA	NA	NA	NA	NA	NA	NA
17	39845657	39845657	+	0.000780693	0.282633	-15.5719	2662	NR_046233	+	0	1	0	1	0	NA	NA	NA	NA	NA	NA	NA
17	39845662	39845662	+	0.000357116	0.242917	-15.9539	2667	NR_046233	+	0	1	0	1	0	NA	NA	NA	NA	NA	NA	NA
17	43171248	43171248	+	0.00025171	0.219348	-10.0793	-12958	NR_045153	-	0	0	0	0	0	NA	NA	NA	NA	NA	NA	NA
17	45601604	45601604	+	0.000461066	0.252898	-10.3951	312	NM_001177470	-	1	1	0	0	0	17	45600971	45602102	Mymx	653016	ENSMUSG00000079471	myomixer, myoblast fusion factor [Source:MGI Symbol;Acc:MGI:3649059]
17	45897700	45897700	+	4.26038e-06	0.0628552	14.8973	127464	NM_001110267	-	0	0	0	0	0	17	46016993	46032369	Vegfa	22339	ENSMUSG00000023951	vascular endothelial growth factor A [Source:MGI Symbol;Acc:MGI:103178]
17	47266382	47266382	+	0.000202315	0.209121	11.1012	36154	NM_172622	+	0	0	1	0	0	17	47140875	47361958	Trerf1	NA	ENSMUSG00000064043	transcriptional regulating factor 1 [Source:MGI Symbol;Acc:MGI:2442086]
17	47523266	47523266	+	4.9374e-05	0.14787	-17.7019	18217	NM_001081635	+	0	0	1	0	0	17	47505051	47599691	Ccnd3	12445	ENSMUSG00000034165	cyclin D3 [Source:MGI Symbol;Acc:MGI:88315]
17	55482822	55482822	+	0.000886019	0.290216	14.1421	37107	NM_172829	+	0	1	0	1	0	17	55445382	55514581	St6gal2	240119	ENSMUSG00000024172	beta galactoside alpha 2,6 sialyltransferase 2 [Source:MGI Symbol;Acc:MGI:2445190]
17	55971522	55971522	+	9.34723e-05	0.178046	-11.92	1042	NM_001159523	+	0	1	0	0	1	17	55970467	55976625	Shd	20420	ENSMUSG00000039154	src homology 2 domain-containing transforming protein D [Source:MGI Symbol;Acc:MGI:1099461]
17	56605666	56605666	+	0.000639562	0.273044	-14.886	4106	NM_153152	-	0	0	1	0	1	17	56607452	56609771	2410015M20Rik	224904	ENSMUSG00000049760	RIKEN cDNA 2410015M20 gene [Source:MGI Symbol;Acc:MGI:2442174]
17	56908126	56908126	+	3.6496e-06	0.0603368	12.0892	27263	NM_022328	-	0	0	1	0	0	17	56892612	56935388	Mllt1	64144	ENSMUSG00000024212	myeloid/lymphoid or mixed-lineage leukemia; translocated to, 1 [Source:MGI Symbol;Acc:MGI:1927238]
17	56908129	56908129	+	9.03316e-07	0.0291881	12.9655	27260	NM_022328	-	0	0	1	0	0	17	56892612	56935388	Mllt1	64144	ENSMUSG00000024212	myeloid/lymphoid or mixed-lineage leukemia; translocated to, 1 [Source:MGI Symbol;Acc:MGI:1927238]
17	65746595	65746595	+	0.000924831	0.293354	-12.2519	26158	NM_133685	-	0	0	1	0	0	17	65651726	65772752	Rab31	106572	ENSMUSG00000056515	RAB31, member RAS oncogene family [Source:MGI Symbol;Acc:MGI:1914603]
17	84643096	84643096	+	6.57073e-05	0.162273	-19.0541	16599	NM_172256	+	0	0	1	0	0	17	84626496	84655558	Dync2li1	213575	ENSMUSG00000024253	dynein cytoplasmic 2 light intermediate chain 1 [Source:MGI Symbol;Acc:MGI:1913996]
17	87125512	87125512	+	0.000134449	0.192959	-13.513	17835	NM_019654	+	0	0	1	0	0	17	87107679	87137583	Socs5	56468	ENSMUSG00000037104	suppressor of cytokine signaling 5 [Source:MGI Symbol;Acc:MGI:2385459]
18	35823851	35823851	+	0.000219734	0.211169	11.4213	-5967	NM_133687	+	0	0	0	0	0	18	35829818	35861687	Cxxc5	67393	ENSMUSG00000046668	CXXC finger 5 [Source:MGI Symbol;Acc:MGI:1914643]
18	36932442	36932442	+	0.000289597	0.229364	10.2817	2159	NM_054072	+	0	1	0	0	1	18	36930184	37187661	Pcdha1	116731	ENSMUSG00000103442	protocadherin alpha 1 [Source:MGI Symbol;Acc:MGI:2150982]
18	37295374	37295374	+	0.000137248	0.193004	-10.5617	536	NM_053127	+	1	1	1	0	0	18	37294812	37297624	Pcdhb2	93873	ENSMUSG00000051599	protocadherin beta 2 [Source:MGI Symbol;Acc:MGI:2136735]
18	43836330	43836330	+	0.000793765	0.282824	-10.9377	-43453	NM_001033280	-	0	0	0	0	0	18	43777196	43792878	Gm94	225443	ENSMUSG00000071858	predicted gene 94 [Source:MGI Symbol;Acc:MGI:2684940]
18	58213336	58213336	+	0.000152105	0.196884	-10.9004	-3411	NM_010181	-	0	0	0	0	0	18	58008623	58209926	Fbn2	14119	ENSMUSG00000024598	fibrillin 2 [Source:MGI Symbol;Acc:MGI:95490]
18	60911654	60911654	+	0.000627933	0.271696	10.0349	-586	NM_001038499	+	1	0	0	0	1	18	60911780	60918561	Arsi	545260	ENSMUSG00000036412	arylsulfatase i [Source:MGI Symbol;Acc:MGI:2670959]
18	63650302	63650302	+	0.00017874	0.205954	-10.6908	42058	NM_016792	-	0	0	0	0	0	18	63662801	63692359	Txnl1	53382	ENSMUSG00000024583	thioredoxin-like 1 [Source:MGI Symbol;Acc:MGI:1860078]
18	65892827	65892827	+	0.000758907	0.280291	-12.6499	19343	NM_175012	+	0	0	0	0	0	18	65872820	65886579	Grp	225642	ENSMUSG00000024517	gastrin releasing peptide [Source:MGI Symbol;Acc:MGI:95833]
18	68111974	68111974	+	0.000536505	0.264026	12.5452	149000	NR_106078	-	0	0	1	0	0	18	68260920	68260973	Mir7219	NA	ENSMUSG00000098253	microRNA 7219 [Source:MGI Symbol;Acc:MGI:5530995]
18	73441749	73441749	+	8.3466e-05	0.17435	-10.4987	-130956	NM_001039214	+	0	0	0	0	0	18	73573044	73592575	Mex3c	240396	ENSMUSG00000037253	mex3 RNA binding family member C [Source:MGI Symbol;Acc:MGI:2652843]
18	73970773	73970773	+	2.87527e-07	0.0175221	-10.0673	-47134	NR_045390	+	0	1	0	0	1	18	74017907	74020088	D730045A05Rik	NA	ENSMUSG00000090263	RIKEN cDNA D730045A05 gene [Source:MGI Symbol;Acc:MGI:1925105]
18	76544988	76544988	+	0.000393741	0.243178	-14.4649	282545	NM_001311070	+	0	0	0	0	0	18	76241580	76305731	Smad2	17126	ENSMUSG00000024563	SMAD family member 2 [Source:MGI Symbol;Acc:MGI:108051]
18	76662295	76662295	+	0.000436904	0.250332	-10.7909	-194110	NM_001109743	+	0	0	0	0	0	18	76856405	76900342	Skor2	664805	ENSMUSG00000091519	SKI family transcriptional corepressor 2 [Source:MGI Symbol;Acc:MGI:3645984]
18	77254660	77254660	+	8.57114e-05	0.174931	-10.1777	-27298	NM_172834	+	0	1	0	1	0	18	77281958	77442341	Loxhd1	240411	ENSMUSG00000032818	lipoxygenase homology domains 1 [Source:MGI Symbol;Acc:MGI:1914609]
18	77254723	77254723	+	0.000588779	0.268175	-10.0213	-27235	NM_172834	+	0	1	0	1	0	18	77281958	77442341	Loxhd1	240411	ENSMUSG00000032818	lipoxygenase homology domains 1 [Source:MGI Symbol;Acc:MGI:1914609]
18	80635948	80635948	+	0.00010223	0.183149	-11.0401	72226	NM_001164112	-	0	1	0	0	0	18	80606205	80713071	Nfatc1	18018	ENSMUSG00000033016	nuclear factor of activated T cells, cytoplasmic, calcineurin dependent 1 [Source:MGI Symbol;Acc:MGI:102469]
19	5052653	5052653	+	0.000850309	0.288991	-11.6504	1847	NM_145495	+	0	1	0	0	0	19	5050481	5057071	Rin1	225870	ENSMUSG00000024883	Ras and Rab interactor 1 [Source:MGI Symbol;Acc:MGI:2385695]
19	5554472	5554472	+	3.95068e-05	0.13816	-10.0793	6104	NM_019935	-	0	0	1	0	0	19	5549137	5560575	Ovol1	18426	ENSMUSG00000024922	ovo like zinc finger 1 [Source:MGI Symbol;Acc:MGI:1330290]
19	5747627	5747627	+	4.60194e-05	0.147365	16.8963	6725	NM_008520	+	0	0	1	0	1	19	5740904	5758532	Ltbp3	16998	ENSMUSG00000024940	latent transforming growth factor beta binding protein 3 [Source:MGI Symbol;Acc:MGI:1101355]
19	6271116	6271116	+	0.000132275	0.192959	10.73	-5780	NM_010119	+	0	0	0	0	0	19	6276725	6300096	Ehd1	13660	ENSMUSG00000024772	EH-domain containing 1 [Source:MGI Symbol;Acc:MGI:1341878]
19	7421464	7421464	+	0.000425907	0.248261	-10.2475	-1109	NR_105957	+	0	1	0	1	0	19	7422573	7422642	Mir6991	NA	ENSMUSG00000098293	microRNA 6991 [Source:MGI Symbol;Acc:MGI:5531348]
19	10462006	10462006	+	8.60308e-05	0.174931	-14.5691	-4560	NM_001111140	-	0	0	0	0	0	19	10455371	10457447	Lrrc10b	278795	ENSMUSG00000090291	leucine rich repeat containing 10B [Source:MGI Symbol;Acc:MGI:2685551]
19	11869009	11869009	+	0.000230221	0.213769	-12.6056	2206	NM_001011775	-	0	0	0	1	0	19	11868613	11875106	Olfr1419	257938	ENSMUSG00000067545	olfactory receptor 1419 [Source:MGI Symbol;Acc:MGI:3031253]
19	13287641	13287641	+	0.000351346	0.241094	-10.8107	26643	NM_001011841	-	0	0	0	0	0	19	13312768	13315541	Olfr1465	258121	ENSMUSG00000062199	olfactory receptor 1465 [Source:MGI Symbol;Acc:MGI:3031299]
19	23959013	23959013	+	0.00011137	0.188647	16.9383	72007	NM_001114174	-	0	0	0	0	0	19	23972751	24031019	Fam189a2	381217	ENSMUSG00000071604	family with sequence similarity 189, member A2 [Source:MGI Symbol;Acc:MGI:2685813]
19	25369504	25369504	+	0.000571267	0.267151	-12.4023	132531	NM_181404	+	0	0	1	0	0	19	25236975	25434496	Kank1	107351	ENSMUSG00000032702	KN motif and ankyrin repeat domains 1 [Source:MGI Symbol;Acc:MGI:2147707]
19	43546348	43546348	+	9.2981e-05	0.178046	-13.6637	-21744	NM_010324	-	0	0	0	0	0	19	43499752	43524605	Got1	14718	ENSMUSG00000025190	glutamic-oxaloacetic transaminase 1, soluble [Source:MGI Symbol;Acc:MGI:95791]
19	43546839	43546839	+	0.000523488	0.262379	10.6922	-22235	NM_010324	-	0	0	0	0	0	19	43499752	43524605	Got1	14718	ENSMUSG00000025190	glutamic-oxaloacetic transaminase 1, soluble [Source:MGI Symbol;Acc:MGI:95791]
19	45811275	45811275	+	0.000905594	0.292111	-14.529	1017	NM_001276358	-	0	0	1	0	0	19	45791839	45816061	Kcnip2	80906	ENSMUSG00000025221	Kv channel-interacting protein 2 [Source:MGI Symbol;Acc:MGI:2135916]
19	46470665	46470665	+	0.000953319	0.295499	10.5114	-30983	NM_053100	+	0	0	1	0	0	19	46501648	46516444	Trim8	93679	ENSMUSG00000025034	tripartite motif-containing 8 [Source:MGI Symbol;Acc:MGI:1933302]
19	46470680	46470680	+	2.0477e-05	0.109645	11.9016	-30968	NM_053100	+	0	0	1	0	0	19	46501648	46516444	Trim8	93679	ENSMUSG00000025034	tripartite motif-containing 8 [Source:MGI Symbol;Acc:MGI:1933302]
19	46531039	46531039	+	0.000181497	0.206009	-12.1254	29393	NM_053100	+	0	0	0	0	0	19	46501648	46516444	Trim8	93679	ENSMUSG00000025034	tripartite motif-containing 8 [Source:MGI Symbol;Acc:MGI:1933302]
19	46531335	46531335	+	0.000527185	0.262937	11.7934	29689	NM_053100	+	0	1	0	0	0	19	46501648	46516444	Trim8	93679	ENSMUSG00000025034	tripartite motif-containing 8 [Source:MGI Symbol;Acc:MGI:1933302]
19	47130291	47130291	+	2.70075e-05	0.123042	-10.2103	8004	NM_133746	-	0	0	1	0	0	19	47105353	47138294	Calhm2	72691	ENSMUSG00000033033	calcium homeostasis modulator 2 [Source:MGI Symbol;Acc:MGI:1919941]
19	47359461	47359461	+	0.000430011	0.248699	-11.0748	-85873	NR_105961	-	0	0	1	0	0	19	47273519	47273589	Mir6995	NA	ENSMUSG00000098786	microRNA 6995 [Source:MGI Symbol;Acc:MGI:5530958]
19	58135782	58135782	+	0.000243952	0.217024	-10.4903	84617	NR_049196	+	0	0	0	0	0	19	58051167	58051236	Mir5623	NA	ENSMUSG00000093757	microRNA 5623 [Source:MGI Symbol;Acc:MGI:5455845]
19	61228512	61228512	+	0.00092246	0.293354	14.0337	-95	NM_009970	-	1	0	0	1	0	19	61224402	61228418	Csf2ra	12982	ENSMUSG00000059326	colony stimulating factor 2 receptor, alpha, low-affinity (granulocyte-macrophage) [Source:MGI Symbol;Acc:MGI:1339754]
2	4985427	4985427	+	0.000554602	0.265535	10.302	9307	NM_001311208	+	0	1	0	0	0	2	4976122	4985748	Ucma	68527	ENSMUSG00000026668	upper zone of growth plate and cartilage matrix associated [Source:MGI Symbol;Acc:MGI:1915777]
2	6969474	6969474	+	0.000222353	0.212443	-11.3807	-40753	NR_027890	-	0	0	1	0	0	NA	NA	NA	NA	NA	NA	NA
2	12301046	12301046	+	2.88562e-05	0.126396	13.7157	-200	NR_040353	+	1	0	1	0	1	2	12300946	12312315	E030013I19Rik	NA	ENSMUSG00000086843	RIKEN cDNA E030013I19 gene [Source:MGI Symbol;Acc:MGI:2443735]
2	18041359	18041359	+	0.000309919	0.234067	-11.4444	-3619	NR_028377	-	0	0	0	0	1	NA	NA	NA	NA	NA	NA	NA
2	18041402	18041402	+	2.04743e-06	0.044256	-10.8258	-3662	NR_028377	-	0	0	0	0	1	NA	NA	NA	NA	NA	NA	NA
2	20496685	20496685	+	0.000928433	0.293354	11.8792	-13362	NM_178059	+	0	0	1	0	0	2	19909780	20810713	Etl4	208618	ENSMUSG00000036617	enhancer trap locus 4 [Source:MGI Symbol;Acc:MGI:95454]
2	20672139	20672139	+	0.000155375	0.197773	-16.4855	152628	NM_001177630	+	0	0	1	0	0	2	19909780	20810713	Etl4	208618	ENSMUSG00000036617	enhancer trap locus 4 [Source:MGI Symbol;Acc:MGI:95454]
2	30555347	30555347	+	0.000303071	0.231804	-14.8642	-39697	NM_030137	+	0	0	0	0	0	2	30595040	30608943	Cstad	78617	ENSMUSG00000047363	CSA-conditional, T cell activation-dependent protein [Source:MGI Symbol;Acc:MGI:1925867]
2	32340485	32340485	+	0.000461427	0.252898	12.7371	12845	NR_125959	-	0	1	0	0	0	2	32308471	32353338	Dnm1	13429	ENSMUSG00000026825	dynamin 1 [Source:MGI Symbol;Acc:MGI:107384]
2	32486731	32486731	+	0.000424457	0.248261	-11.7448	-35262	NM_146118	-	0	0	0	0	0	2	32414487	32451445	Slc25a25	227731	ENSMUSG00000026819	solute carrier family 25 (mitochondrial carrier, phosphate carrier), member 25 [Source:MGI Symbol;Acc:MGI:1915913]
2	35720670	35720670	+	0.000168901	0.203155	11.5334	23940	NM_001290639	+	0	1	0	0	0	2	35558266	35730994	Dab2ip	69601	ENSMUSG00000026883	disabled 2 interacting protein [Source:MGI Symbol;Acc:MGI:1916851]
2	38696102	38696102	+	1.33881e-05	0.0982419	15.6287	16133	NM_001316687	-	0	0	1	0	0	2	38692656	38714542	Nr5a1	26423	ENSMUSG00000026751	nuclear receptor subfamily 5, group A, member 1 [Source:MGI Symbol;Acc:MGI:1346833]
2	49987369	49987369	+	3.73709e-05	0.136963	-10.2796	-79060	NM_177139	+	0	0	0	0	0	2	50066429	50193569	Lypd6	320343	ENSMUSG00000050447	LY6/PLAUR domain containing 6 [Source:MGI Symbol;Acc:MGI:2443848]
2	59407704	59407704	+	0.000536395	0.264026	-11.1402	-21023	NR_040510	-	0	0	0	0	0	2	59382502	59387471	5330411J11Rik	NA	ENSMUSG00000087455	RIKEN cDNA 5330411J11 gene [Source:MGI Symbol;Acc:MGI:1923926]
2	60071212	60071212	+	4.15255e-05	0.138613	16.1902	54529	NM_001001182	-	0	0	1	0	0	2	59899363	60209839	Baz2b	407823	ENSMUSG00000026987	bromodomain adjacent to zinc finger domain, 2B [Source:MGI Symbol;Acc:MGI:2442782]
2	76310835	76310835	+	0.000422767	0.248261	-11.6184	27819	NM_001081033	-	0	0	1	0	0	2	75989141	76338774	Pde11a	241489	ENSMUSG00000075270	phosphodiesterase 11A [Source:MGI Symbol;Acc:MGI:3036251]
2	92424879	92424879	+	0.000840011	0.287976	11.4892	9191	NM_009963	-	0	0	1	0	0	2	92403646	92434043	Cry2	12953	ENSMUSG00000068742	cryptochrome 2 (photolyase-like) [Source:MGI Symbol;Acc:MGI:1270859]
2	103536204	103536204	+	4.70484e-05	0.147566	-10.2028	-30106	NM_178890	+	0	0	0	0	0	2	103566310	103718423	Abtb2	99382	ENSMUSG00000032724	ankyrin repeat and BTB (POZ) domain containing 2 [Source:MGI Symbol;Acc:MGI:2139365]
2	103868725	103868725	+	0.000125723	0.19273	16.1374	-32226	NR_131913	+	0	0	0	0	0	NA	NA	NA	NA	NA	NA	NA
2	118262949	118262949	+	0.000808303	0.284294	11.7572	-5984	NM_027759	-	0	0	0	0	0	2	118204888	118256966	Fsip1	71313	ENSMUSG00000027344	fibrous sheath-interacting protein 1 [Source:MGI Symbol;Acc:MGI:1918563]
2	126594312	126594312	+	8.64263e-05	0.17506	-11.4991	24367	NM_008230	-	0	1	0	0	0	2	126593667	126619299	Hdc	15186	ENSMUSG00000027360	histidine decarboxylase [Source:MGI Symbol;Acc:MGI:96062]
2	128212159	128212159	+	7.81531e-05	0.17004	13.5538	84586	NM_001284410	+	0	0	0	0	0	2	128126038	128162547	Bcl2l11	12125	ENSMUSG00000027381	BCL2-like 11 (apoptosis facilitator) [Source:MGI Symbol;Acc:MGI:1197519]
2	130352390	130352390	+	0.000995172	0.298329	-11.8595	45240	NM_019696	-	0	0	1	0	0	2	130390775	130397574	Cpxm1	56264	ENSMUSG00000027408	carboxypeptidase X 1 (M14 family) [Source:MGI Symbol;Acc:MGI:1934569]
2	142769717	142769717	+	0.000474979	0.255284	13.7258	131748	NM_001081133	-	0	0	1	0	0	2	142617474	142901531	Kif16b	16558	ENSMUSG00000038844	kinesin family member 16B [Source:MGI Symbol;Acc:MGI:1098240]
2	149776039	149776039	+	0.000265526	0.222796	-12.4077	-54744	NM_001085521	+	0	0	0	0	0	2	149829211	150004392	Syndig1	433485	ENSMUSG00000074736	synapse differentiation inducing 1 [Source:MGI Symbol;Acc:MGI:3702158]
2	150841858	150841858	+	0.000550929	0.265048	-11.0309	55064	NM_153781	+	0	0	1	0	0	2	150786735	150831758	Pygb	110078	ENSMUSG00000033059	brain glycogen phosphorylase [Source:MGI Symbol;Acc:MGI:97828]
2	152095370	152095370	+	0.000365763	0.242917	11.1202	-10154	NM_029688	+	0	1	0	1	0	2	152105516	152111376	Srxn1	76650	ENSMUSG00000032802	sulfiredoxin 1 homolog (S. cerevisiae) [Source:MGI Symbol;Acc:MGI:104971]
2	156066068	156066068	+	0.000792471	0.282824	14.4592	857	NM_139151	+	1	0	1	0	1	2	156065175	156070617	Spag4	245865	ENSMUSG00000038180	sperm associated antigen 4 [Source:MGI Symbol;Acc:MGI:2444120]
2	157882088	157882088	+	0.000996342	0.298329	10.6619	-32565	NM_198627	+	0	0	1	0	0	2	157914653	157944719	Vstm2l	277432	ENSMUSG00000037843	V-set and transmembrane domain containing 2-like [Source:MGI Symbol;Acc:MGI:2685537]
2	158189071	158189071	+	0.000402668	0.244131	-10.1865	-2937	NR_036606	+	0	0	1	0	0	2	158192008	158195749	1700060C20Rik	NA	ENSMUSG00000078957	RIKEN cDNA 1700060C20 gene [Source:MGI Symbol;Acc:MGI:1920649]
2	158211349	158211349	+	0.000505221	0.260763	15.9484	17876	NM_177657	-	0	0	1	0	0	2	158182533	158229222	D630003M21Rik	228846	ENSMUSG00000037813	RIKEN cDNA D630003M21 gene [Source:MGI Symbol;Acc:MGI:3606579]
2	158652000	158652000	+	0.000544124	0.265048	-11.0043	13419	NR_037312	+	0	0	0	0	0	2	158638583	158638640	Mir3474	NA	ENSMUSG00000093120	microRNA 3474 [Source:MGI Symbol;Acc:MGI:4441441]
2	158840039	158840039	+	0.000125419	0.19273	-10.1326	45234	NM_145742	+	0	0	1	0	0	2	158794807	158858214	Dhx35	71715	ENSMUSG00000027655	DEAH (Asp-Glu-Ala-His) box polypeptide 35 [Source:MGI Symbol;Acc:MGI:1918965]
2	159068995	159068995	+	0.000299709	0.231369	-10.9765	274190	NM_145742	+	0	0	0	0	0	2	158794807	158858214	Dhx35	71715	ENSMUSG00000027655	DEAH (Asp-Glu-Ala-His) box polypeptide 35 [Source:MGI Symbol;Acc:MGI:1918965]
2	161257753	161257753	+	7.09975e-05	0.166494	-13.2267	-148668	NR_126509	-	0	0	0	0	0	2	160946978	161109075	Chd6	71389	ENSMUSG00000057133	chromodomain helicase DNA binding protein 6 [Source:MGI Symbol;Acc:MGI:1918639]
2	163381959	163381959	+	7.43095e-05	0.167637	17.4253	16015	NM_021566	-	0	0	1	0	0	2	163336242	163397993	Jph2	59091	ENSMUSG00000017817	junctophilin 2 [Source:MGI Symbol;Acc:MGI:1891496]
2	163822295	163822295	+	0.000580743	0.267151	11.7529	1463	NM_016873	+	0	0	1	0	0	2	163820861	163833146	Wisp2	22403	ENSMUSG00000027656	WNT1 inducible signaling pathway protein 2 [Source:MGI Symbol;Acc:MGI:1328326]
2	163863425	163863425	+	0.000318725	0.2351	-12.2916	9677	NM_001030292	+	0	0	0	0	0	2	163853651	163859746	Kcnk15	241769	ENSMUSG00000035238	potassium channel, subfamily K, member 15 [Source:MGI Symbol;Acc:MGI:2675209]
2	164167794	164167794	+	9.45908e-05	0.178046	-13.0696	3320	NM_008435	-	0	0	1	0	1	2	164163619	164171113	Kcns1	16538	ENSMUSG00000040164	K+ voltage-gated channel, subfamily S, 1 [Source:MGI Symbol;Acc:MGI:1197019]
2	165073557	165073557	+	0.000504432	0.260763	10.1206	17194	NR_033448	-	0	0	0	0	0	2	165078693	165090750	1700025C18Rik	NA	ENSMUSG00000078935	RIKEN cDNA 1700025C18 gene [Source:MGI Symbol;Acc:MGI:1919461]
2	166276074	166276074	+	0.000917229	0.293146	-11.5456	2168	NR_033467	+	0	0	1	0	0	2	166273908	166294831	Gm11468	NA	ENSMUSG00000084840	predicted gene 11468 [Source:MGI Symbol;Acc:MGI:3649218]
2	167188325	167188325	+	8.68392e-08	0.00863447	-11.0213	494	NM_008420	-	1	1	0	1	0	2	167095969	167190155	Kcnb1	16500	ENSMUSG00000050556	potassium voltage gated channel, Shab-related subfamily, member 1 [Source:MGI Symbol;Acc:MGI:96666]
2	167559580	167559580	+	0.000175528	0.205813	-12.4199	21387	NM_011427	+	0	0	0	0	0	2	167538195	167542814	Snai1	20613	ENSMUSG00000042821	snail family zinc finger 1 [Source:MGI Symbol;Acc:MGI:98330]
2	168485484	168485484	+	3.02998e-05	0.128201	-15.8958	104882	NM_001291176	-	0	0	1	0	0	2	168476410	168601657	Nfatc2	18019	ENSMUSG00000027544	nuclear factor of activated T cells, cytoplasmic, calcineurin dependent 2 [Source:MGI Symbol;Acc:MGI:102463]
2	173279047	173279047	+	0.000739199	0.279469	-11.3397	-2515	NM_022995	-	0	0	0	0	0	2	173224458	173276533	Pmepa1	65112	ENSMUSG00000038400	prostate transmembrane protein, androgen induced 1 [Source:MGI Symbol;Acc:MGI:1929600]
2	178968822	178968822	+	0.000903885	0.292111	-12.8114	-446114	NM_026596	+	0	0	0	0	0	2	179414936	179416882	4930591A17Rik	NA	ENSMUSG00000039138	RIKEN cDNA 4930591A17 gene [Source:MGI Symbol;Acc:MGI:1915425]
2	180300423	180300423	+	1.62528e-05	0.101642	-13.1401	-10545	NM_173031	-	0	0	0	0	0	2	180277646	180289879	Rbbp8nl	271887	ENSMUSG00000038980	RBBP8 N-terminal like [Source:MGI Symbol;Acc:MGI:3606212]
3	5860717	5860717	+	1.65263e-05	0.101642	-11.4329	-284470	NM_001163305	-	0	0	0	0	0	3	5560188	5576239	Pex2	19302	ENSMUSG00000040374	peroxisomal biogenesis factor 2 [Source:MGI Symbol;Acc:MGI:107486]
3	51256538	51256538	+	0.000302247	0.231804	-11.539	-20223	NR_073429	+	0	1	0	0	0	3	51276759	51278383	4930577N17Rik	NA	ENSMUSG00000087440	RIKEN cDNA 4930577N17 gene [Source:MGI Symbol;Acc:MGI:1914996]
3	51952286	51952286	+	9.36771e-05	0.178046	-16.369	152721	NM_001004176	-	0	0	1	0	0	3	51685907	52105076	Maml3	433586	ENSMUSG00000061143	mastermind like 3 (Drosophila) [Source:MGI Symbol;Acc:MGI:2389461]
3	55352666	55352666	+	1.3114e-05	0.0980399	-18.2018	-109092	NM_001111052	+	0	0	1	0	0	3	55242364	55539068	Dclk1	13175	ENSMUSG00000027797	doublecortin-like kinase 1 [Source:MGI Symbol;Acc:MGI:1330861]
3	69536343	69536343	+	4.24991e-07	0.0201224	-16.5836	62618	NM_020026	-	0	0	1	0	0	3	69574158	69598960	B3galnt1	26879	ENSMUSG00000043300	UDP-GalNAc:betaGlcNAc beta 1,3-galactosaminyltransferase, polypeptide 1 [Source:MGI Symbol;Acc:MGI:1349405]
3	85502023	85502023	+	0.000659618	0.274995	-10.801	34648	NR_130326	+	0	0	0	0	0	3	85467377	85467498	Mir466k	NA	ENSMUSG00000080424	microRNA 466k [Source:MGI Symbol;Acc:MGI:3783377]
3	88241300	88241300	+	0.000218883	0.211169	-11.6268	13385	NM_021375	-	0	0	0	1	0	3	88242874	88254709	Rhbg	58176	ENSMUSG00000104445	Rhesus blood group-associated B glycoprotein [Source:MGI Symbol;Acc:MGI:1927379]
3	94364285	94364285	+	0.000226547	0.213668	11.4294	1843	NM_001136117	+	0	1	0	1	0	3	94362438	94364566	C2cd4d	271944	ENSMUSG00000091648	C2 calcium-dependent domain containing 4D [Source:MGI Symbol;Acc:MGI:2685505]
3	95173491	95173491	+	0.000120496	0.1924	13.9942	9154	NM_011351	+	0	1	0	1	0	3	95160457	95174024	Sema6c	20360	ENSMUSG00000038777	sema domain, transmembrane domain (TM), and cytoplasmic domain, (semaphorin) 6C [Source:MGI Symbol;Acc:MGI:1338032]
3	95673363	95673363	+	0.000873534	0.289745	10.1656	14555	NM_144899	-	0	0	0	0	0	3	95676201	95687917	Adamtsl4	229595	ENSMUSG00000015850	ADAMTS-like 4 [Source:MGI Symbol;Acc:MGI:2389008]
3	95905399	95905399	+	0.000558657	0.265535	14.3074	-761	NM_011797	-	1	0	0	0	0	3	95897768	95904691	Car14	23831	ENSMUSG00000038526	carbonic anhydrase 14 [Source:MGI Symbol;Acc:MGI:1344341]
3	97276410	97276410	+	0.000511851	0.261777	11.4122	-32846	NR_105813	+	0	0	0	0	0	14	46954830	46954928	Mir378c	NA	ENSMUSG00000099036	microRNA 378c [Source:MGI Symbol;Acc:MGI:5531312]
3	103207911	103207911	+	0.000596724	0.26896	-12.2102	36202	NM_026602	+	0	0	0	0	0	3	103171655	103179166	Bcas2	68183	ENSMUSG00000005687	breast carcinoma amplified sequence 2 [Source:MGI Symbol;Acc:MGI:1915433]
3	103854033	103854033	+	2.68562e-05	0.123042	-16.7411	-5762	NR_104070	+	0	1	0	0	0	3	103859795	103912247	Ptpn22	19260	ENSMUSG00000027843	protein tyrosine phosphatase, non-receptor type 22 (lymphoid) [Source:MGI Symbol;Acc:MGI:107170]
3	104784220	104784220	+	4.93567e-05	0.14787	16.788	3166	NM_027982	+	0	0	1	0	0	3	104781056	104786018	Ppm1j	71887	ENSMUSG00000002228	protein phosphatase 1J [Source:MGI Symbol;Acc:MGI:1919137]
3	107491475	107491475	+	0.000119247	0.1924	12.887	9266	NR_121629	-	0	1	0	0	0	3	107467543	107518018	Slc6a17	229706	ENSMUSG00000027894	solute carrier family 6 (neurotransmitter transporter), member 17 [Source:MGI Symbol;Acc:MGI:2442535]
3	122647683	122647683	+	8.32887e-05	0.17435	-14.0918	-27970	NM_153118	-	0	0	0	0	0	3	122538719	122619715	Fnbp1l	214459	ENSMUSG00000039735	formin binding protein 1-like [Source:MGI Symbol;Acc:MGI:1925642]
3	127641458	127641458	+	0.000332815	0.238767	11.1237	8315	NM_009718	+	0	0	0	0	0	3	127633135	127635631	Neurog2	11924	ENSMUSG00000027967	neurogenin 2 [Source:MGI Symbol;Acc:MGI:109619]
3	138454917	138454917	+	0.000994219	0.298329	-11.9048	11826	NM_007410	+	0	0	1	0	0	3	138443093	138455499	Adh5	11532	ENSMUSG00000028138	alcohol dehydrogenase 5 (class III), chi polypeptide [Source:MGI Symbol;Acc:MGI:87929]
3	148797219	148797219	+	0.000867939	0.289665	-12.5584	157417	NM_001081298	-	0	0	0	0	0	3	148815583	148990555	Adgrl2	99633	ENSMUSG00000028184	adhesion G protein-coupled receptor L2 [Source:MGI Symbol;Acc:MGI:2139714]
4	4137792	4137792	+	0.000586728	0.267732	-10.2154	654	NM_001002927	-	1	0	1	0	1	4	4133531	4138819	Penk	18619	ENSMUSG00000045573	preproenkephalin [Source:MGI Symbol;Acc:MGI:104629]
4	24090570	24090570	+	0.000164128	0.201428	-12.3893	-405892	NM_199467	+	0	0	0	0	0	4	24496451	24602950	Mms22l	212377	ENSMUSG00000045751	MMS22-like, DNA repair protein [Source:MGI Symbol;Acc:MGI:2684980]
4	33045879	33045879	+	0.000595263	0.26896	12.0083	14456	NM_019586	+	0	0	1	0	0	4	33031416	33052363	Ube2j1	56228	ENSMUSG00000028277	ubiquitin-conjugating enzyme E2J 1 [Source:MGI Symbol;Acc:MGI:1926245]
4	46855098	46855098	+	0.000196407	0.208473	13.2732	136617	NM_001081141	-	0	0	1	0	0	4	46662305	46991873	Gabbr2	242425	ENSMUSG00000039809	gamma-aminobutyric acid (GABA) B receptor, 2 [Source:MGI Symbol;Acc:MGI:2386030]
4	47349939	47349939	+	0.000165223	0.201428	12.7364	-3283	NM_009370	+	0	0	0	0	0	4	47353222	47414931	Tgfbr1	21812	ENSMUSG00000007613	transforming growth factor, beta receptor I [Source:MGI Symbol;Acc:MGI:98728]
4	63225479	63225479	+	0.000234058	0.215737	-10.3058	10069	NM_025685	+	0	1	0	0	0	4	63214004	63334991	Col27a1	373864	ENSMUSG00000045672	collagen, type XXVII, alpha 1 [Source:MGI Symbol;Acc:MGI:2672118]
4	64550651	64550651	+	4.00517e-05	0.13816	-10.9189	-503637	NM_011607	-	0	0	0	0	0	4	63959785	64047015	Tnc	21923	ENSMUSG00000028364	tenascin C [Source:MGI Symbol;Acc:MGI:101922]
4	71381840	71381840	+	0.000721122	0.279103	-10.7392	819054	NM_001285532	-	0	0	0	0	0	4	72117142	72200919	Tle1	21885	ENSMUSG00000008305	transducin-like enhancer of split 1 [Source:MGI Symbol;Acc:MGI:104636]
4	95278373	95278373	+	0.000905852	0.292111	-10.0925	-226152	NM_010591	-	0	0	0	0	0	4	95049034	95052222	Jun	16476	ENSMUSG00000052684	jun proto-oncogene [Source:MGI Symbol;Acc:MGI:96646]
4	106581583	106581583	+	0.000315877	0.234815	15.4192	20547	NM_053272	+	0	0	1	0	0	4	106561038	106589113	Dhcr24	74754	ENSMUSG00000034926	24-dehydrocholesterol reductase [Source:MGI Symbol;Acc:MGI:1922004]
4	106838477	106838477	+	8.86101e-05	0.17506	11.6186	-33471	NM_001347159	-	0	0	0	0	1	4	106744555	106804998	Acot11	329910	ENSMUSG00000034853	acyl-CoA thioesterase 11 [Source:MGI Symbol;Acc:MGI:1913736]
4	106856071	106856071	+	0.000548622	0.265048	-12.7524	-51065	NM_001347159	-	0	0	0	0	0	4	106744555	106804998	Acot11	329910	ENSMUSG00000034853	acyl-CoA thioesterase 11 [Source:MGI Symbol;Acc:MGI:1913736]
4	108364272	108364272	+	6.24415e-06	0.0725568	15.5942	19384	NM_001099303	-	0	0	0	0	0	4	108367777	108383349	Fam159a	545667	ENSMUSG00000059816	family with sequence similarity 159, member A [Source:MGI Symbol;Acc:MGI:3651644]
4	109550587	109550587	+	0.000396055	0.243307	13.1488	-19291	NM_026291	-	0	0	0	0	0	4	109505337	109531297	4930522H14Rik	67646	ENSMUSG00000060491	RIKEN cDNA 4930522H14 gene [Source:MGI Symbol;Acc:MGI:1914896]
4	114739128	114739128	+	0.00015451	0.197723	-16.336	-82592	NR_033617	+	0	0	0	0	0	4	114821722	114856166	Gm12830	NA	ENSMUSG00000055198	predicted gene 12830 [Source:MGI Symbol;Acc:MGI:3649998]
4	114791785	114791785	+	0.000376474	0.242917	-11.4898	-29935	NR_033617	+	0	0	0	0	0	4	114821722	114856166	Gm12830	NA	ENSMUSG00000055198	predicted gene 12830 [Source:MGI Symbol;Acc:MGI:3649998]
4	118240554	118240554	+	0.000325984	0.237456	-10.3247	-29991	NR_106085	-	0	0	1	0	0	4	118210505	118210564	Mir7226	NA	ENSMUSG00000098596	microRNA 7226 [Source:MGI Symbol;Acc:MGI:5531012]
4	119141533	119141533	+	1.52844e-05	0.101642	-13.6872	32324	NM_001145935	-	0	0	0	0	0	4	119169513	119174195	Zfp691	195522	ENSMUSG00000045268	zinc finger protein 691 [Source:MGI Symbol;Acc:MGI:3041163]
4	119442240	119442240	+	5.48992e-05	0.15731	13.1429	19558	NM_001014900	+	0	0	1	0	0	4	119422814	119467444	Zmynd12	332934	ENSMUSG00000070806	zinc finger, MYND domain containing 12 [Source:MGI Symbol;Acc:MGI:2140259]
4	119938046	119938046	+	0.000520784	0.262366	-10.1293	123370	NM_010657	+	0	0	1	0	0	4	119733784	120138045	Hivep3	16656	ENSMUSG00000028634	human immunodeficiency virus type I enhancer binding protein 3 [Source:MGI Symbol;Acc:MGI:106589]
4	120072402	120072402	+	0.000367358	0.242917	-15.0352	-88804	NM_007902	+	0	0	1	0	0	4	120161206	120167360	Edn2	13615	ENSMUSG00000028635	endothelin 2 [Source:MGI Symbol;Acc:MGI:95284]
4	120931347	120931347	+	5.86587e-06	0.0709627	-11.3496	-6343	NM_028457	-	0	1	0	0	0	4	120921196	120925017	Exo5	73172	ENSMUSG00000028629	exonuclease 5 [Source:MGI Symbol;Acc:MGI:1920422]
4	123104651	123104651	+	0.000132851	0.192959	11.2204	-510	NM_007559	+	1	0	0	1	0	4	123105165	123132099	Bmp8b	12164	ENSMUSG00000002384	bone morphogenetic protein 8b [Source:MGI Symbol;Acc:MGI:107335]
4	123105492	123105492	+	0.000859367	0.289636	-10.364	333	NM_007559	+	1	1	0	1	0	4	123105165	123132099	Bmp8b	12164	ENSMUSG00000002384	bone morphogenetic protein 8b [Source:MGI Symbol;Acc:MGI:107335]
4	124594933	124594933	+	0.000379344	0.242917	12.9624	25756	NR_045819	+	0	0	0	0	0	4	124569190	124574645	4933407E24Rik	NA	ENSMUSG00000073759	RIKEN cDNA 4933407E24 gene [Source:MGI Symbol;Acc:MGI:1918352]
4	124991396	124991396	+	2.42572e-05	0.118446	-12.7675	4968	NM_138683	+	0	1	0	0	1	4	124986430	125009099	Rspo1	192199	ENSMUSG00000028871	R-spondin 1 [Source:MGI Symbol;Acc:MGI:2183426]
4	125058035	125058035	+	5.12509e-05	0.151664	13.9048	7623	NM_175223	-	0	0	1	0	0	4	125055338	125065703	Dnali1	75563	ENSMUSG00000042707	dynein, axonemal, light intermediate polypeptide 1 [Source:MGI Symbol;Acc:MGI:1922813]
4	126279399	126279399	+	0.000984507	0.297629	10.5343	-7395	NM_199473	+	0	0	0	0	0	4	126286793	126314330	Col8a2	329941	ENSMUSG00000056174	collagen, type VIII, alpha 2 [Source:MGI Symbol;Acc:MGI:88464]
4	127158913	127158913	+	0.000960562	0.295589	10.4846	-10291	NM_198618	+	0	0	0	0	0	4	127169204	127237022	Dlgap3	242667	ENSMUSG00000042388	discs, large (Drosophila) homolog-associated protein 3 [Source:MGI Symbol;Acc:MGI:3039563]
4	127214878	127214878	+	0.000344239	0.240077	-12.4867	-28906	NM_030252	+	0	1	0	1	0	4	127243784	127247809	Smim12	80284	ENSMUSG00000042380	small integral membrane protein 12 [Source:MGI Symbol;Acc:MGI:1933141]
4	127261802	127261802	+	0.000550742	0.265048	-11.5336	18020	NM_030252	+	0	0	0	0	0	4	127243784	127247809	Smim12	80284	ENSMUSG00000042380	small integral membrane protein 12 [Source:MGI Symbol;Acc:MGI:1933141]
4	127935278	127935278	+	1.56037e-05	0.101642	10.3199	35564	NM_001134733	-	0	0	1	0	0	4	127927592	127970951	CK137956	635169	ENSMUSG00000028813	cDNA sequence CK137956 [Source:MGI Symbol;Acc:MGI:3616080]
4	128450867	128450867	+	0.000397419	0.243307	-13.3858	159232	NM_177758	-	0	0	1	0	0	4	128583539	128610098	Zscan20	269585	ENSMUSG00000061894	zinc finger and SCAN domains 20 [Source:MGI Symbol;Acc:MGI:2679268]
4	130053395	130053395	+	0.000202687	0.209121	-11.5476	5557	NM_028266	+	0	1	0	0	0	4	130047840	130099283	Col16a1	107581	ENSMUSG00000040690	collagen, type XVI, alpha 1 [Source:MGI Symbol;Acc:MGI:1095396]
4	131921529	131921529	+	0.000406326	0.244488	11.2806	-242	NM_001201367	+	1	0	0	1	0	4	131921771	131923140	Tmem200b	623230	ENSMUSG00000070720	transmembrane protein 200B [Source:MGI Symbol;Acc:MGI:3646343]
4	131921550	131921550	+	0.000133436	0.192959	13.5246	-221	NM_001201367	+	1	0	0	1	0	4	131921771	131923140	Tmem200b	623230	ENSMUSG00000070720	transmembrane protein 200B [Source:MGI Symbol;Acc:MGI:3646343]
4	131921562	131921562	+	0.000481238	0.256567	11.8523	-209	NM_001201367	+	1	0	0	1	0	4	131921771	131923140	Tmem200b	623230	ENSMUSG00000070720	transmembrane protein 200B [Source:MGI Symbol;Acc:MGI:3646343]
4	133257004	133257004	+	0.000610865	0.269927	-12.3323	6084	NM_031393	-	0	1	0	0	0	4	133253090	133263113	Sytl1	269589	ENSMUSG00000028860	synaptotagmin-like 1 [Source:MGI Symbol;Acc:MGI:1933365]
4	135491075	135491075	+	0.00037381	0.242917	-11.5177	3430	NM_028995	-	0	1	0	0	0	4	135445420	135495038	Nipal3	74552	ENSMUSG00000028803	NIPA-like domain containing 3 [Source:MGI Symbol;Acc:MGI:1921802]
4	136286729	136286729	+	0.000895584	0.291686	-11.9503	662	NM_009557	+	1	0	1	0	0	4	136284683	136293942	Zfp46	22704	ENSMUSG00000051351	zinc finger protein 46 [Source:MGI Symbol;Acc:MGI:99192]
4	136790847	136790847	+	2.94002e-06	0.0562169	-10.8981	45166	NM_010142	-	0	0	1	0	0	4	136647539	136835988	Ephb2	13844	ENSMUSG00000028664	Eph receptor B2 [Source:MGI Symbol;Acc:MGI:99611]
4	138446982	138446982	+	0.000231924	0.214715	12.5467	-8166	NM_025451	+	0	0	0	0	0	4	138454314	138460123	Camk2n1	66259	ENSMUSG00000046447	calcium/calmodulin-dependent protein kinase II inhibitor 1 [Source:MGI Symbol;Acc:MGI:1913509]
4	140312857	140312857	+	0.0005894	0.268212	-13.6549	-66047	NM_198610	-	0	0	0	0	0	4	140026846	140246784	Igsf21	230868	ENSMUSG00000040972	immunoglobulin superfamily, member 21 [Source:MGI Symbol;Acc:MGI:2681842]
4	140758126	140758126	+	0.000236954	0.215737	-11.7149	-15484	NM_153106	-	0	1	0	0	0	4	140727355	140742643	Padi6	242726	ENSMUSG00000040935	peptidyl arginine deiminase, type VI [Source:MGI Symbol;Acc:MGI:2655198]
4	141279623	141279623	+	2.73052e-05	0.123042	12.4521	-21598	NM_010139	+	0	0	0	0	0	4	141301240	141329384	Epha2	13836	ENSMUSG00000006445	Eph receptor A2 [Source:MGI Symbol;Acc:MGI:95278]
4	141601207	141601207	+	2.44583e-06	0.0506646	14.6836	-1284	NM_001163256	-	0	0	1	0	0	4	141576062	141606096	Fblim1	74202	ENSMUSG00000006219	filamin binding LIM protein 1 [Source:MGI Symbol;Acc:MGI:1921452]
4	145632656	145632656	+	0.000283189	0.228041	-10.9717	-38041	NM_001103158	+	0	0	0	0	0	4	145670685	145704441	Zfp980	100041379	ENSMUSG00000058186	zinc finger protein 980 [Source:MGI Symbol;Acc:MGI:3712454]
4	146067669	146067669	+	0.000957996	0.295499	12.981	147	NR_030771	+	1	1	0	1	0	NA	NA	NA	NA	NA	NA	NA
4	146942366	146942366	+	0.00067496	0.276016	-12.2604	-79484	NM_001177767	+	0	0	0	1	0	4	147021850	147060794	Rex2	100043034	ENSMUSG00000067919	reduced expression 2 [Source:MGI Symbol;Acc:MGI:1328322]
4	148771495	148771495	+	0.000137016	0.193004	11.0343	-32897	NM_001159344	+	0	0	0	0	0	4	148804429	148954889	Casz1	69743	ENSMUSG00000028977	castor zinc finger 1 [Source:MGI Symbol;Acc:MGI:1196251]
4	148929164	148929164	+	3.95798e-05	0.13816	-14.3276	124774	NM_027195	+	0	1	0	0	0	4	148804429	148954889	Casz1	69743	ENSMUSG00000028977	castor zinc finger 1 [Source:MGI Symbol;Acc:MGI:1196251]
4	148944207	148944207	+	0.000339827	0.239278	-11.0154	139817	NM_027195	+	0	0	1	0	0	4	148804429	148954889	Casz1	69743	ENSMUSG00000028977	castor zinc finger 1 [Source:MGI Symbol;Acc:MGI:1196251]
4	149696399	149696399	+	0.000976092	0.296709	12.9004	2310	NM_001164049	-	0	0	1	0	0	4	149649168	149702571	Pik3cd	18707	ENSMUSG00000039936	phosphatidylinositol-4,5-bisphosphate 3-kinase catalytic subunit delta [Source:MGI Symbol;Acc:MGI:1098211]
4	149843969	149843969	+	0.000281545	0.228041	-14.6287	-69703	NM_027460	-	0	0	0	0	0	4	149744036	149774277	Slc25a33	70556	ENSMUSG00000028982	solute carrier family 25, member 33 [Source:MGI Symbol;Acc:MGI:1917806]
4	152883940	152883940	+	3.5533e-06	0.0603368	-15.8333	186402	NR_033138	+	0	0	0	0	0	4	152697540	152700515	Gm833	NA	ENSMUSG00000073699	predicted gene 833 [Source:MGI Symbol;Acc:MGI:2685679]
4	153045801	153045801	+	0.00017872	0.205954	-12.0379	348263	NR_033138	+	0	0	0	0	0	4	152697540	152700515	Gm833	NA	ENSMUSG00000073699	predicted gene 833 [Source:MGI Symbol;Acc:MGI:2685679]
4	154568756	154568756	+	0.000580275	0.267151	11.5784	67612	NR_045643	-	0	0	1	0	0	NA	NA	NA	NA	NA	NA	NA
4	154741399	154741399	+	0.000289663	0.229364	-18.117	-73533	NM_028513	-	0	0	0	0	0	4	154666433	154667867	Actrt2	73353	ENSMUSG00000051276	actin-related protein T2 [Source:MGI Symbol;Acc:MGI:1920603]
4	155116328	155116328	+	0.000437569	0.250332	10.5026	29753	NM_001081100	+	0	0	1	0	0	4	155086577	155145505	Morn1	76866	ENSMUSG00000029049	MORN repeat containing 1 [Source:MGI Symbol;Acc:MGI:1924116]
4	155146569	155146569	+	0.000494775	0.259608	-11.9442	59994	NM_001081100	+	0	0	0	0	0	4	155086577	155145505	Morn1	76866	ENSMUSG00000029049	MORN repeat containing 1 [Source:MGI Symbol;Acc:MGI:1924116]
4	155343067	155343067	+	0.000378599	0.242917	-10.4775	2723	NM_001039079	-	0	0	1	0	0	4	155260129	155361361	Prkcz	18762	ENSMUSG00000029053	protein kinase C, zeta [Source:MGI Symbol;Acc:MGI:97602]
5	24474552	24474552	+	0.000787281	0.282824	10.6911	22377	NM_139153	+	0	0	1	1	0	5	24452177	24502047	Agap3	213990	ENSMUSG00000023353	ArfGAP with GTPase domain, ankyrin repeat and PH domain 3 [Source:MGI Symbol;Acc:MGI:2183446]
5	37883109	37883109	+	0.00032898	0.238515	-11.5463	-58525	NM_010835	-	0	0	0	0	0	5	37820485	37824583	Msx1	17701	ENSMUSG00000048450	msh homeobox 1 [Source:MGI Symbol;Acc:MGI:97168]
5	44203843	44203843	+	6.94337e-05	0.164826	-10.1833	22764	NM_173764	-	0	0	1	0	0	5	44175154	44226626	Tapt1	231225	ENSMUSG00000046985	transmembrane anterior posterior transformation 1 [Source:MGI Symbol;Acc:MGI:2683537]
5	44203907	44203907	+	2.75805e-05	0.123042	-14.2566	22700	NM_173764	-	0	0	1	0	0	5	44175154	44226626	Tapt1	231225	ENSMUSG00000046985	transmembrane anterior posterior transformation 1 [Source:MGI Symbol;Acc:MGI:2683537]
5	52368482	52368482	+	0.000988401	0.298081	10.0915	4680	NM_011435	+	0	1	0	1	0	5	52363791	52371418	Sod3	20657	ENSMUSG00000072941	superoxide dismutase 3, extracellular [Source:MGI Symbol;Acc:MGI:103181]
5	64392424	64392424	+	0.000302564	0.231804	-13.3479	75519	NR_040681	-	0	0	0	0	0	5	64454813	64467943	1700027F09Rik	NA	ENSMUSG00000100911	RIKEN cDNA 1700027F09 gene [Source:MGI Symbol;Acc:MGI:1917249]
5	65488944	65488944	+	0.00011122	0.188647	11.5566	3892	NM_133697	-	0	0	1	0	0	5	65446844	65537184	Smim14	68552	ENSMUSG00000037822	small integral membrane protein 14 [Source:MGI Symbol;Acc:MGI:1915802]
5	66151494	66151494	+	0.000928961	0.293354	-10.3004	461	NM_001127382	-	1	0	1	0	0	5	66016549	66173118	Rbm47	245945	ENSMUSG00000070780	RNA binding motif protein 47 [Source:MGI Symbol;Acc:MGI:2384294]
5	66679008	66679008	+	1.22895e-05	0.0962165	14.2123	-2512	NR_102714	-	0	0	1	0	0	5	66626495	66676498	Uchl1os	NA	ENSMUSG00000087601	ubiquitin carboxy-terminal hydrolase L1, opposite strand [Source:MGI Symbol;Acc:MGI:5446771]
5	67467019	67467019	+	0.000381493	0.242917	13.3342	3123	NR_110363	+	0	1	0	0	0	5	67463897	67477632	C330024D21Rik	NA	ENSMUSG00000107385	RIKEN cDNA C330024D21 gene [Source:MGI Symbol;Acc:MGI:2444116]
5	72177144	72177144	+	0.000622595	0.270446	14.6629	-8962	NM_178599	-	0	0	0	0	0	5	72156575	72168189	Commd8	27784	ENSMUSG00000029213	COMM domain containing 8 [Source:MGI Symbol;Acc:MGI:1343485]
5	74726809	74726809	+	1.20362e-05	0.0949811	-11.9254	-23907	NM_001159577	-	0	0	0	0	0	5	74592447	74702912	Lnx1	16924	ENSMUSG00000029228	ligand of numb-protein X 1 [Source:MGI Symbol;Acc:MGI:1278335]
5	74726820	74726820	+	5.11778e-05	0.151664	-11.0655	-23918	NM_001159577	-	0	0	0	0	0	5	74592447	74702912	Lnx1	16924	ENSMUSG00000029228	ligand of numb-protein X 1 [Source:MGI Symbol;Acc:MGI:1278335]
5	77158394	77158394	+	0.000191564	0.208473	-12.0184	-43272	NM_175606	-	0	0	0	0	0	5	77086988	77115121	Hopx	74318	ENSMUSG00000059325	HOP homeobox [Source:MGI Symbol;Acc:MGI:1916782]
5	77285325	77285325	+	0.000357269	0.242917	-10.5023	12570	NR_039557	+	0	0	0	0	0	5	77272757	77272838	Mir5098	NA	ENSMUSG00000093061	microRNA 5098 [Source:MGI Symbol;Acc:MGI:4950415]
5	91368291	91368291	+	9.27518e-05	0.178046	10.2984	34704	NM_007568	-	0	0	1	0	0	5	91357261	91402994	Btc	12223	ENSMUSG00000082361	betacellulin, epidermal growth factor family member [Source:MGI Symbol;Acc:MGI:99439]
5	93381953	93381953	+	1.77112e-05	0.10359	13.5593	114382	NM_007635	+	0	0	0	0	0	5	93267257	93276231	Ccng2	12452	ENSMUSG00000029385	cyclin G2 [Source:MGI Symbol;Acc:MGI:1095734]
5	111927482	111927482	+	4.1338e-05	0.138613	-13.8081	-165755	NR_045832	-	0	0	0	0	0	5	111734284	111761725	E130006D01Rik	NA	ENSMUSG00000085271	RIKEN cDNA E130006D01 gene [Source:MGI Symbol;Acc:MGI:2685527]
5	112036908	112036908	+	0.000605144	0.269313	12.3708	-169855	NR_045378	+	0	0	0	0	0	5	112206763	112210004	1700028D13Rik	NA	ENSMUSG00000101683	RIKEN cDNA 1700028D13 gene [Source:MGI Symbol;Acc:MGI:1922819]
5	112425094	112425094	+	0.00017647	0.205954	-13.7962	-24332	NM_001177504	+	0	0	1	0	0	5	112449426	112451738	Gm6588	625464	ENSMUSG00000072722	predicted gene 6588 [Source:MGI Symbol;Acc:MGI:3648937]
5	115168978	115168978	+	0.000399165	0.243484	10.4391	-10803	NM_175403	-	0	1	0	0	0	5	115142981	115158179	Mlec	109154	ENSMUSG00000048578	malectin [Source:MGI Symbol;Acc:MGI:1924015]
5	119547053	119547053	+	4.09796e-05	0.13816	-11.9172	33306	NR_045702	-	0	0	0	0	0	5	119570130	119671365	Tbx3os1	NA	ENSMUSG00000087516	T-box 3, opposite strand 1 [Source:MGI Symbol;Acc:MGI:3780472]
5	120675420	120675420	+	3.20539e-05	0.132246	13.689	26234	NM_001281999	+	0	1	0	0	0	5	120648812	120679597	Rasal1	19415	ENSMUSG00000029602	RAS protein activator like 1 (GAP1 like) [Source:MGI Symbol;Acc:MGI:1330842]
5	122725179	122725179	+	5.48737e-05	0.15731	-10.0635	17637	NM_001310718	+	0	0	1	0	0	5	122707544	122729738	P2rx4	18438	ENSMUSG00000029470	purinergic receptor P2X, ligand-gated ion channel 4 [Source:MGI Symbol;Acc:MGI:1338859]
5	127722752	127722752	+	4.15433e-05	0.138613	-18.057	90492	NM_177005	+	0	0	0	0	0	5	127632262	127709374	Glt1d1	319804	ENSMUSG00000049971	glycosyltransferase 1 domain containing 1 [Source:MGI Symbol;Acc:MGI:2442755]
5	128815698	128815698	+	5.04587e-07	0.0211599	-24.8045	79454	NM_021311	+	0	0	1	0	0	5	128702524	128755474	Piwil1	57749	ENSMUSG00000029423	piwi-like RNA-mediated gene silencing 1 [Source:MGI Symbol;Acc:MGI:1928897]
5	128905185	128905185	+	0.0002764	0.227317	11.2755	48302	NM_001081388	-	0	0	1	0	0	5	128757791	128953486	Rimbp2	231760	ENSMUSG00000029420	RIMS binding protein 2 [Source:MGI Symbol;Acc:MGI:2443235]
5	134754270	134754270	+	0.00021481	0.210846	-10.2491	-6948	NM_007925	-	0	0	0	0	0	5	134702593	134747323	Eln	13717	ENSMUSG00000029675	elastin [Source:MGI Symbol;Acc:MGI:95317]
5	134989833	134989833	+	0.000178924	0.205954	-15.7113	3621	NM_009902	+	0	0	1	0	0	5	134986214	134987472	Cldn3	12739	ENSMUSG00000070473	claudin 3 [Source:MGI Symbol;Acc:MGI:1329044]
5	135621554	135621554	+	0.000164694	0.201428	-12.1796	-11100	NM_146002	+	0	0	0	0	0	5	135632618	135646448	Rhbdd2	215160	ENSMUSG00000039917	rhomboid domain containing 2 [Source:MGI Symbol;Acc:MGI:1915612]
5	136609057	136609057	+	0.00021762	0.211169	-15.9197	-41568	NM_001291234	-	0	0	0	0	0	5	136248135	136567490	Cux1	13047	ENSMUSG00000029705	cut-like homeobox 1 [Source:MGI Symbol;Acc:MGI:88568]
5	136713972	136713972	+	0.000396624	0.243307	-11.0896	19797	NM_001085387	+	0	0	0	0	0	5	136693146	136701094	Myl10	59310	ENSMUSG00000005474	myosin, light chain 10, regulatory [Source:MGI Symbol;Acc:MGI:1891705]
5	136804990	136804990	+	0.000270739	0.225082	13.5902	78118	NM_024474	-	0	0	1	0	0	5	136741759	136883209	Col26a1	140709	ENSMUSG00000004415	collagen, type XXVI, alpha 1 [Source:MGI Symbol;Acc:MGI:2155345]
5	136810975	136810975	+	0.000720867	0.279103	13.6386	72133	NM_024474	-	0	0	1	0	0	5	136741759	136883209	Col26a1	140709	ENSMUSG00000004415	collagen, type XXVI, alpha 1 [Source:MGI Symbol;Acc:MGI:2155345]
5	139434185	139434185	+	0.000325532	0.237399	-12.1932	11008	NM_029771	+	0	0	1	0	0	5	139423151	139427800	Gper1	76854	ENSMUSG00000053647	G protein-coupled estrogen receptor 1 [Source:MGI Symbol;Acc:MGI:1924104]
5	139813139	139813139	+	0.000381435	0.242917	13.5421	105	NM_144914	-	1	1	0	0	0	5	139802485	139819917	Tmem184a	231832	ENSMUSG00000036687	transmembrane protein 184a [Source:MGI Symbol;Acc:MGI:2385897]
5	141798072	141798072	+	4.36184e-06	0.0628552	-12.9101	556540	NM_177879	+	0	0	1	0	0	5	141241490	142215586	Sdk1	330222	ENSMUSG00000039683	sidekick cell adhesion molecule 1 [Source:MGI Symbol;Acc:MGI:2444413]
5	146959022	146959022	+	6.66808e-06	0.0744142	-14.4054	4776	NM_001256102	-	0	1	0	0	0	5	146951573	146963800	Mtif3	76366	ENSMUSG00000016510	mitochondrial translational initiation factor 3 [Source:MGI Symbol;Acc:MGI:1923616]
5	146959046	146959046	+	0.000193865	0.208473	-12.0677	4752	NM_001256102	-	0	1	0	0	0	5	146951573	146963800	Mtif3	76366	ENSMUSG00000016510	mitochondrial translational initiation factor 3 [Source:MGI Symbol;Acc:MGI:1923616]
6	9604171	9604171	+	1.52068e-40	1.51203e-34	38.2467	654154	NM_008751	+	0	0	0	0	0	6	8948431	9249032	Nxph1	18231	ENSMUSG00000046178	neurexophilin 1 [Source:MGI Symbol;Acc:MGI:107492]
6	23101243	23101243	+	0.00030061	0.231704	12.7317	31744	NM_013930	-	0	0	1	0	0	6	23072173	23132986	Aass	30956	ENSMUSG00000029695	aminoadipate-semialdehyde synthase [Source:MGI Symbol;Acc:MGI:1353573]
6	51592599	51592599	+	0.000515811	0.262158	10.2077	48078	NM_028035	+	0	0	0	1	0	6	51523901	51590679	Snx10	71982	ENSMUSG00000038301	sorting nexin 10 [Source:MGI Symbol;Acc:MGI:1919232]
6	54944334	54944334	+	3.08804e-06	0.0579331	-10.9886	27328	NM_001171007	-	0	1	0	1	0	6	54923949	54972612	Nod1	107607	ENSMUSG00000038058	nucleotide-binding oligomerization domain containing 1 [Source:MGI Symbol;Acc:MGI:1341839]
6	54944440	54944440	+	0.000449313	0.251491	-10.3177	27222	NM_001171007	-	0	1	0	0	1	6	54923949	54972612	Nod1	107607	ENSMUSG00000038058	nucleotide-binding oligomerization domain containing 1 [Source:MGI Symbol;Acc:MGI:1341839]
6	72370043	72370043	+	0.000495652	0.259658	13.2652	-3072	NM_001331167	-	0	0	1	0	0	6	72359714	72366956	Rnf181	66510	ENSMUSG00000055850	ring finger protein 181 [Source:MGI Symbol;Acc:MGI:1913760]
6	87513184	87513184	+	0.000242379	0.217024	-11.8945	-16858	NR_104483	-	0	0	1	0	0	6	87458545	87533259	Arhgap25	232201	ENSMUSG00000030047	Rho GTPase activating protein 25 [Source:MGI Symbol;Acc:MGI:2443687]
6	89762157	89762157	+	7.41039e-05	0.167637	-12.5808	21271	NM_053230	+	0	0	0	0	0	6	89740766	89747645	Vmn1r41	113857	ENSMUSG00000094586	vomeronasal 1 receptor 41 [Source:MGI Symbol;Acc:MGI:2148520]
6	96254524	96254524	+	0.000154383	0.197723	10.4245	-88320	NR_003643	-	0	0	1	0	0	6	96164497	96166243	1700123L14Rik	NA	ENSMUSG00000072878	RIKEN cDNA 1700123L14 gene [Source:MGI Symbol;Acc:MGI:1925732]
6	97005871	97005871	+	0.000168151	0.202806	-14.0394	54541	NM_177233	-	0	0	1	0	0	6	96831203	97060413	Fam19a4	320701	ENSMUSG00000046500	family with sequence similarity 19, member A4 [Source:MGI Symbol;Acc:MGI:2444563]
6	97280222	97280222	+	0.000178886	0.205954	-10.1642	-27443	NM_001081157	-	0	0	0	0	0	6	97238534	97252759	Lmod3	320502	ENSMUSG00000044086	leiomodin 3 (fetal) [Source:MGI Symbol;Acc:MGI:2444169]
6	113495237	113495237	+	0.000687127	0.276614	14.438	6582	NM_172487	-	0	1	0	0	1	6	113493639	113501931	Prrt3	210673	ENSMUSG00000045009	proline-rich transmembrane protein 3 [Source:MGI Symbol;Acc:MGI:2444810]
6	115619862	115619862	+	0.000785249	0.282824	-13.7082	17926	NM_023290	+	0	1	0	0	0	6	115601902	115622624	Mkrn2	67027	ENSMUSG00000000439	makorin, ring finger protein, 2 [Source:MGI Symbol;Acc:MGI:1914277]
6	115936954	115936954	+	0.000537718	0.264026	-13.8211	5029	NM_145383	+	0	1	0	0	0	6	115931748	115940036	Rho	212541	ENSMUSG00000030324	rhodopsin [Source:MGI Symbol;Acc:MGI:97914]
6	125080591	125080591	+	0.000936676	0.294317	-11.7533	9316	NM_001163268	+	0	0	1	0	1	6	125067920	125082472	Lpar5	381810	ENSMUSG00000067714	lysophosphatidic acid receptor 5 [Source:MGI Symbol;Acc:MGI:2685918]
6	127015304	127015304	+	0.000412412	0.245547	-10.1989	-238	NM_010204	+	1	0	0	0	0	6	127015586	127028187	Fgf6	14177	ENSMUSG00000000183	fibroblast growth factor 6 [Source:MGI Symbol;Acc:MGI:95520]
6	135416905	135416905	+	0.000563046	0.266463	-10.3708	49414	NM_001288627	+	0	0	0	0	0	6	135362545	135383173	Emp1	13730	ENSMUSG00000030208	epithelial membrane protein 1 [Source:MGI Symbol;Acc:MGI:107941]
6	136336313	136336313	+	0.000194329	0.208473	10.6633	8776	NM_001142734	+	0	0	0	0	0	6	136327539	136329983	Gm8994	668137	ENSMUSG00000094973	predicted gene 8994 [Source:MGI Symbol;Acc:MGI:3644226]
7	7278200	7278200	+	4.18997e-09	0.00104153	-11.496	90	NR_003555	-	1	1	0	1	0	7	7213017	7278289	Gm45844	NA	ENSMUSG00000110105	predicted gene 45844 [Source:MGI Symbol;Acc:MGI:5804959]
7	7278389	7278389	+	2.57286e-09	0.000852738	-12.9567	-101	NR_003555	-	1	0	0	1	0	7	7213017	7278289	Gm45844	NA	ENSMUSG00000110105	predicted gene 45844 [Source:MGI Symbol;Acc:MGI:5804959]
7	7278391	7278391	+	3.32998e-08	0.00413878	-12.5611	-103	NR_003555	-	1	0	0	1	0	7	7213017	7278289	Gm45844	NA	ENSMUSG00000110105	predicted gene 45844 [Source:MGI Symbol;Acc:MGI:5804959]
7	7278395	7278395	+	8.27729e-09	0.00164603	-13.305	-107	NR_003555	-	1	0	0	1	0	7	7213017	7278289	Gm45844	NA	ENSMUSG00000110105	predicted gene 45844 [Source:MGI Symbol;Acc:MGI:5804959]
7	7278400	7278400	+	1.42034e-08	0.00224773	-13.0267	-112	NR_003555	-	1	0	0	1	0	7	7213017	7278289	Gm45844	NA	ENSMUSG00000110105	predicted gene 45844 [Source:MGI Symbol;Acc:MGI:5804959]
7	7278402	7278402	+	1.19099e-07	0.0107656	-12	-114	NR_003555	-	1	0	0	1	0	7	7213017	7278289	Gm45844	NA	ENSMUSG00000110105	predicted gene 45844 [Source:MGI Symbol;Acc:MGI:5804959]
7	7278408	7278408	+	5.67536e-06	0.0708147	-10.3873	-120	NR_003555	-	1	0	0	1	0	7	7213017	7278289	Gm45844	NA	ENSMUSG00000110105	predicted gene 45844 [Source:MGI Symbol;Acc:MGI:5804959]
7	7278426	7278426	+	7.73145e-07	0.0274551	-17.9853	-138	NR_003555	-	1	0	0	1	0	7	7213017	7278289	Gm45844	NA	ENSMUSG00000110105	predicted gene 45844 [Source:MGI Symbol;Acc:MGI:5804959]
7	10189459	10189459	+	0.000159698	0.198983	-10.4808	-13174	NM_001105191	-	0	0	0	0	0	7	10158652	10176286	Vmn2r52	384534	ENSMUSG00000091930	vomeronasal 2, receptor 52 [Source:MGI Symbol;Acc:MGI:3695443]
7	16061675	16061675	+	9.33101e-05	0.178046	-12.389	-10170	NM_001347559	+	0	0	0	1	0	NA	NA	NA	NA	NA	NA	NA
7	16061679	16061679	+	0.000548183	0.265048	-11.152	-10166	NM_001347559	+	0	0	0	1	0	NA	NA	NA	NA	NA	NA	NA
7	20801268	20801268	+	0.000155792	0.197773	-10.2209	10919	NM_001166837	-	0	0	0	0	0	7	20811221	20812186	Vmn1r114	100042996	ENSMUSG00000094085	vomeronasal 1 receptor 114 [Source:MGI Symbol;Acc:MGI:3642588]
7	25129787	25129787	+	0.000550101	0.265048	10.04	2674	NM_001163556	-	0	0	1	0	0	7	25087344	25179726	Pou2f2	18987	ENSMUSG00000008496	POU domain, class 2, transcription factor 2 [Source:MGI Symbol;Acc:MGI:101897]
7	28986664	28986664	+	0.000381903	0.242917	-12.1022	3812	NM_008279	+	0	1	0	0	0	7	28982050	29003279	Map4k1	26411	ENSMUSG00000037337	mitogen-activated protein kinase kinase kinase kinase 1 [Source:MGI Symbol;Acc:MGI:1346882]
7	28987014	28987014	+	0.000850719	0.288991	-10.1651	4162	NM_008279	+	0	1	0	0	0	7	28982050	29003279	Map4k1	26411	ENSMUSG00000037337	mitogen-activated protein kinase kinase kinase kinase 1 [Source:MGI Symbol;Acc:MGI:1346882]
7	29150212	29150212	+	5.62624e-06	0.0708147	-17.7646	5999	NM_001146023	-	0	1	0	0	0	7	29152510	29156234	Fam98c	73833	ENSMUSG00000030590	family with sequence similarity 98, member C [Source:MGI Symbol;Acc:MGI:1921083]
7	29383600	29383600	+	0.000180572	0.205954	10.8844	79597	NM_013874	+	0	0	1	0	0	7	29303951	29318243	Dpf1	29861	ENSMUSG00000030584	D4, zinc and double PHD fingers family 1 [Source:MGI Symbol;Acc:MGI:1352748]
7	29965529	29965529	+	0.000724585	0.279469	-12.1119	-13637	NM_178384	-	0	0	0	1	0	7	29930815	29954089	Zfp74	72723	ENSMUSG00000059975	zinc finger protein 74 [Source:MGI Symbol;Acc:MGI:107784]
7	30473106	30473106	+	0.000152031	0.196884	-16.6884	-7516	NR_004443	-	0	0	1	0	0	7	30462164	30465591	Nphs1os	NA	ENSMUSG00000087009	nephrosis 1 homolog, nephrin, opposite strand [Source:MGI Symbol;Acc:MGI:2675468]
7	33543867	33543867	+	5.65949e-05	0.15862	-13.5904	-23413	NM_001310615	-	0	0	0	0	0	7	33518481	33520458	Scgb2b21	626970	ENSMUSG00000099900	secretoglobin, family 2B, member 21 [Source:MGI Symbol;Acc:MGI:3648283]
7	33816714	33816714	+	1.13025e-05	0.09281	-17.8307	72917	NM_001099329	+	0	0	0	0	0	7	33743799	33744982	Scgb1b24	100043860	ENSMUSG00000078753	secretoglobin, family 1B, member 24 [Source:MGI Symbol;Acc:MGI:3649643]
7	33999513	33999513	+	9.64179e-05	0.17853	13.2961	14430	NM_001276475	-	0	0	0	0	0	7	34011921	34013942	Scgb2b27	233099	ENSMUSG00000066584	secretoglobin, family 2B, member 27 [Source:MGI Symbol;Acc:MGI:87863]
7	37311556	37311556	+	0.000765856	0.281514	10.6552	458197	NM_172385	-	0	0	0	0	0	7	37472135	37773641	Zfp536	243937	ENSMUSG00000043456	zinc finger protein 536 [Source:MGI Symbol;Acc:MGI:1926102]
7	60415470	60415470	+	0.000259527	0.22185	-10.2778	-275252	NM_001082962	-	0	0	0	0	0	7	59982495	60140219	Snrpn	20646	ENSMUSG00000102252	small nuclear ribonucleoprotein N [Source:MGI Symbol;Acc:MGI:98347]
7	66421769	66421769	+	1.27434e-05	0.0974676	-11.3176	5709	NM_053080	-	0	0	1	0	0	7	66390890	66427517	Aldh1a3	56847	ENSMUSG00000015134	aldehyde dehydrogenase family 1, subfamily A3 [Source:MGI Symbol;Acc:MGI:1861722]
7	79036741	79036741	+	0.000129001	0.192959	-10.8924	16583	NR_132432	-	0	0	1	0	0	7	79018053	79053323	Gm26633	NA	ENSMUSG00000097441	predicted gene, 26633 [Source:MGI Symbol;Acc:MGI:5477127]
7	79578959	79578959	+	8.06444e-05	0.171879	10.3482	38699	NM_019799	-	0	0	0	0	0	7	79593363	79617657	Rhcg	56315	ENSMUSG00000030549	Rhesus blood group-associated C glycoprotein [Source:MGI Symbol;Acc:MGI:1888517]
7	80587113	80587113	+	0.000243249	0.217024	10.2056	-48904	NR_040343	+	0	1	0	0	0	7	80636017	80644384	Gm15880	NA	ENSMUSG00000084821	predicted gene 15880 [Source:MGI Symbol;Acc:MGI:3802014]
7	88287910	88287910	+	0.000521214	0.262366	10.0544	9827	NM_001311790	+	0	0	1	0	0	7	88278085	88310888	Ctsc	13032	ENSMUSG00000030560	cathepsin C [Source:MGI Symbol;Acc:MGI:109553]
7	99088045	99088045	+	0.000896342	0.291686	14.2188	53100	NM_178635	-	0	0	1	0	0	7	98885021	99141141	Uvrag	78610	ENSMUSG00000035354	UV radiation resistance associated gene [Source:MGI Symbol;Acc:MGI:1925860]
7	100894367	100894367	+	0.000394763	0.243228	10.7517	-11959	NR_037289	-	0	0	1	0	1	7	100882306	100882409	Mir3102	NA	ENSMUSG00000093296	microRNA 3102 [Source:MGI Symbol;Acc:MGI:4834321]
7	101534371	101534371	+	0.000958145	0.295499	10.0401	21432	NM_007490	-	0	0	0	0	0	NA	NA	NA	NA	NA	NA	NA
7	105425960	105425960	+	0.000618809	0.270285	-11.5813	231	NM_007627	+	1	1	0	1	0	7	105425731	105470898	Cckbr	12426	ENSMUSG00000030898	cholecystokinin B receptor [Source:MGI Symbol;Acc:MGI:99479]
7	105762719	105762719	+	0.000751438	0.280102	-10.5388	-10485	NM_009906	-	0	1	0	1	0	7	105744811	105752235	Tpp1	12751	ENSMUSG00000030894	tripeptidyl peptidase I [Source:MGI Symbol;Acc:MGI:1336194]
7	111837567	111837567	+	0.000647884	0.274009	-10.9428	-57591	NM_173739	-	0	0	0	0	0	7	111471661	111779977	Galnt18	233733	ENSMUSG00000038296	polypeptide N-acetylgalactosaminyltransferase 18 [Source:MGI Symbol;Acc:MGI:2446239]
7	112535347	112535347	+	4.2154e-07	0.0201224	-12.899	107643	NM_020606	+	0	0	1	0	0	7	112427505	112591692	Parva	57342	ENSMUSG00000030770	parvin, alpha [Source:MGI Symbol;Acc:MGI:1931144]
7	113066523	113066523	+	9.26464e-05	0.178046	11.861	75493	NR_045978	-	0	0	0	0	0	7	113100168	113142023	4930543E12Rik	NA	ENSMUSG00000110009	RIKEN cDNA 4930543E12 gene [Source:MGI Symbol;Acc:MGI:1922489]
7	119023858	119023858	+	0.000432414	0.249392	10.2476	-28648	NM_022420	-	0	0	0	0	0	7	118972047	118995211	Gprc5b	64297	ENSMUSG00000008734	G protein-coupled receptor, family C, group 5, member B [Source:MGI Symbol;Acc:MGI:1927596]
7	123001666	123001666	+	0.000148548	0.195891	11.7203	31104	NM_175023	+	0	1	0	0	0	7	122965686	123002557	Rbbp6	19647	ENSMUSG00000030779	retinoblastoma binding protein 6, ubiquitin ligase [Source:MGI Symbol;Acc:MGI:894835]
7	125577752	125577752	+	0.0001396	0.193346	-14.0917	25472	NM_001008700	+	0	1	0	0	0	7	125552120	125579474	Il4ra	16190	ENSMUSG00000030748	interleukin 4 receptor, alpha [Source:MGI Symbol;Acc:MGI:105367]
7	125865417	125865417	+	0.000462565	0.252987	-12.753	157543	NM_001081022	+	0	0	1	0	0	7	125707888	125874793	D430042O09Rik	233865	ENSMUSG00000032743	RIKEN cDNA D430042O09 gene [Source:MGI Symbol;Acc:MGI:2442760]
7	127175159	127175159	+	5.82487e-06	0.0709627	-13.6495	20919	NM_027353	-	0	0	0	0	0	7	127191660	127196050	Cd2bp2	70233	ENSMUSG00000042502	CD2 antigen (cytoplasmic tail) binding protein 2 [Source:MGI Symbol;Acc:MGI:1917483]
7	132853094	132853094	+	0.000206916	0.209509	11.1764	-448	NM_001347629	-	1	0	0	0	1	7	132827457	132852673	Eef1akmt2	72096	ENSMUSG00000030960	EEF1A lysine methyltransferase 2 [Source:MGI Symbol;Acc:MGI:1919346]
7	137006933	137006933	+	5.62301e-05	0.15862	-10.168	112324	NM_008598	+	0	0	1	0	0	7	136894614	137130266	Mgmt	17314	ENSMUSG00000054612	O-6-methylguanine-DNA methyltransferase [Source:MGI Symbol;Acc:MGI:96977]
7	137148268	137148268	+	0.000351029	0.241094	-11.17	-86415	NR_045885	+	0	0	0	0	0	7	137234683	137242609	Gm10578	NA	ENSMUSG00000109722	predicted gene 10578 [Source:MGI Symbol;Acc:MGI:3642555]
7	137209918	137209918	+	0.00082937	0.286734	10.7345	-24765	NR_045885	+	0	0	1	0	0	7	137234683	137242609	Gm10578	NA	ENSMUSG00000109722	predicted gene 10578 [Source:MGI Symbol;Acc:MGI:3642555]
7	139247561	139247561	+	0.000579242	0.267151	11.0933	-921	NM_001098636	+	1	0	0	0	1	7	139248482	139269903	Pwwp2b	101631	ENSMUSG00000060260	PWWP domain containing 2B [Source:MGI Symbol;Acc:MGI:2142008]
7	139875163	139875163	+	0.000382216	0.242917	-10.9699	-19533	NM_177261	+	0	1	0	0	0	7	139894696	139941537	Kndc1	76484	ENSMUSG00000066129	kinase non-catalytic C-lobe domain (KIND) containing 1 [Source:MGI Symbol;Acc:MGI:1923734]
7	141192012	141192012	+	0.000718777	0.279076	-12.3198	1993	NM_008284	-	0	1	1	0	1	7	141189105	141194005	Hras	15461	ENSMUSG00000025499	Harvey rat sarcoma virus oncogene [Source:MGI Symbol;Acc:MGI:96224]
7	141461568	141461568	+	0.000229308	0.213757	14.5718	476	NM_001025103	+	1	0	1	0	1	7	141461094	141466613	Cracr2b	213573	ENSMUSG00000048200	calcium release activated channel regulator 2B [Source:MGI Symbol;Acc:MGI:2446129]
7	142354839	142354839	+	0.000382202	0.242917	-10.0524	17421	NM_177265	-	0	0	1	0	0	7	142325837	142373753	Ifitm10	320802	ENSMUSG00000045777	interferon induced transmembrane protein 10 [Source:MGI Symbol;Acc:MGI:2444776]
7	143056100	143056100	+	0.000207358	0.20953	12.3555	-2415	NR_110354	-	0	0	1	0	0	7	143021784	143053686	R74862	NA	ENSMUSG00000059277	expressed sequence R74862 [Source:MGI Symbol;Acc:MGI:2142382]
8	3482721	3482721	+	3.76996e-05	0.136963	-10.4086	-10417	NM_080461	+	0	0	1	0	0	8	3493138	3497208	Zfp358	140482	ENSMUSG00000047264	zinc finger protein 358 [Source:MGI Symbol;Acc:MGI:2153740]
8	3994268	3994268	+	0.000298577	0.231047	-13.5922	-47406	NM_130903	-	0	0	0	1	0	8	3940222	3954746	Cd209c	170776	ENSMUSG00000040165	CD209c antigen [Source:MGI Symbol;Acc:MGI:2157945]
8	4652060	4652060	+	7.59388e-05	0.167792	-10.6689	38892	NM_145591	+	0	0	0	0	0	8	4613167	4630231	Zfp958	233987	ENSMUSG00000058748	zinc finger protein 958 [Source:MGI Symbol;Acc:MGI:2385298]
8	13549098	13549098	+	0.000566433	0.267151	17.5435	13364	NM_025601	-	0	0	0	0	0	8	13550733	13562461	1700029H14Rik	66501	ENSMUSG00000031452	RIKEN cDNA 1700029H14 gene [Source:MGI Symbol;Acc:MGI:1913751]
8	22508887	22508887	+	0.000266044	0.223043	11.6458	-32009	NM_001012667	-	0	0	1	0	0	8	22462614	22476882	Smim19	102032	ENSMUSG00000031534	small integral membrane protein 19 [Source:MGI Symbol;Acc:MGI:2142501]
8	22903165	22903165	+	0.000356475	0.242917	11.4968	43628	NM_001081149	+	0	1	0	0	0	8	22859535	22943259	Kat6a	244349	ENSMUSG00000031540	K(lysine) acetyltransferase 6A [Source:MGI Symbol;Acc:MGI:2442415]
8	23153909	23153909	+	4.73604e-05	0.147566	-14.4911	640	NM_029002	+	1	1	0	0	0	8	23153269	23158948	Nkx6-3	74561	ENSMUSG00000063672	NK6 homeobox 3 [Source:MGI Symbol;Acc:MGI:1921811]
8	26015878	26015878	+	0.000793193	0.282824	12.4183	-278	NM_008033	-	1	0	0	0	1	8	25998722	26015650	Fnta	14272	ENSMUSG00000015994	farnesyltransferase, CAAX box, alpha [Source:MGI Symbol;Acc:MGI:104683]
8	27000202	27000202	+	0.000409559	0.244488	12.8336	22868	NM_001101502	+	0	0	0	0	0	8	26977325	26981461	Zfp703	353310	ENSMUSG00000085795	zinc finger protein 703 [Source:MGI Symbol;Acc:MGI:2662729]
8	27252758	27252758	+	0.000914405	0.292718	-10.3666	-7569	NM_007918	+	0	0	0	0	0	8	27260329	27276674	Eif4ebp1	13685	ENSMUSG00000031490	eukaryotic translation initiation factor 4E binding protein 1 [Source:MGI Symbol;Acc:MGI:103267]
8	36018170	36018170	+	2.24065e-05	0.115435	-10.928	-76658	NM_172911	+	0	0	0	0	0	8	36094828	36147787	Prag1	244418	ENSMUSG00000050271	PEAK1 related kinase activating pseudokinase 1 [Source:MGI Symbol;Acc:MGI:1196223]
8	47764715	47764715	+	0.000159172	0.198888	17.0471	-50785	NM_172407	-	0	0	0	0	0	8	47709344	47713932	Cdkn2aip	70925	ENSMUSG00000038069	CDKN2A interacting protein [Source:MGI Symbol;Acc:MGI:1918175]
8	57326323	57326323	+	0.000719281	0.279076	10.8811	5342	NM_010402	+	0	0	0	0	0	8	57320983	57324633	Hand2	15111	ENSMUSG00000038193	heart and neural crest derivatives expressed 2 [Source:MGI Symbol;Acc:MGI:103580]
8	71700611	71700611	+	0.000645864	0.27362	-12.032	1190	NM_028189	-	0	0	1	0	1	8	71690756	71701789	B3gnt3	72297	ENSMUSG00000031803	UDP-GlcNAc:betaGal beta-1,3-N-acetylglucosaminyltransferase 3 [Source:MGI Symbol;Acc:MGI:2152535]
8	85800604	85800604	+	0.00100464	0.298377	-12.7375	40346	NM_028007	-	0	0	1	0	0	8	85717578	85840921	Itfg1	71927	ENSMUSG00000031703	integrin alpha FG-GAP repeat containing 1 [Source:MGI Symbol;Acc:MGI:106419]
8	87752898	87752898	+	0.000203864	0.209398	-11.8047	51542	NM_001310520	-	0	0	1	0	0	8	87661810	87959595	Zfp423	94187	ENSMUSG00000045333	zinc finger protein 423 [Source:MGI Symbol;Acc:MGI:1891217]
8	88291529	88291529	+	0.000852101	0.289212	-11.5046	2465	NM_001037723	+	0	0	1	0	0	8	88272403	88329962	Adcy7	11513	ENSMUSG00000031659	adenylate cyclase 7 [Source:MGI Symbol;Acc:MGI:102891]
8	88914329	88914329	+	0.000850313	0.288991	12.1767	-110406	NR_106190	+	0	0	0	0	0	8	89024735	89024831	Mir8110	NA	ENSMUSG00000099078	microRNA 8110 [Source:MGI Symbol;Acc:MGI:5530953]
8	92827603	92827603	+	0.000371786	0.242917	10.3757	308	NM_008610	+	1	1	0	1	0	8	92827291	92853420	Mmp2	17390	ENSMUSG00000031740	matrix metallopeptidase 2 [Source:MGI Symbol;Acc:MGI:97009]
8	95137757	95137757	+	6.02194e-05	0.161808	10.2147	4784	NM_010631	-	0	0	1	0	0	8	95099828	95202812	Kifc3	16582	ENSMUSG00000031788	kinesin family member C3 [Source:MGI Symbol;Acc:MGI:109202]
8	95137762	95137762	+	5.76351e-05	0.159186	10.1655	4779	NM_010631	-	0	0	1	0	0	8	95099828	95202812	Kifc3	16582	ENSMUSG00000031788	kinesin family member C3 [Source:MGI Symbol;Acc:MGI:109202]
8	105509288	105509288	+	0.000733141	0.279469	12.4787	-9458	NM_008289	+	0	0	0	0	0	8	105518755	105523988	Hsd11b2	15484	ENSMUSG00000031891	hydroxysteroid 11-beta dehydrogenase 2 [Source:MGI Symbol;Acc:MGI:104720]
8	106611260	106611260	+	4.72871e-05	0.147566	-11.0801	7912	NM_009864	+	0	0	1	0	0	8	106603351	106670246	Cdh1	12550	ENSMUSG00000000303	cadherin 1 [Source:MGI Symbol;Acc:MGI:88354]
8	109461529	109461529	+	0.000196818	0.208473	12.2851	-32498	NM_019938	+	0	0	0	0	0	8	109494027	109542640	Pmfbp1	56523	ENSMUSG00000031727	polyamine modulated factor 1 binding protein 1 [Source:MGI Symbol;Acc:MGI:1930136]
8	109682703	109682703	+	0.000394818	0.243228	-13.8647	10592	NM_028018	-	0	1	0	0	0	8	109671325	109693260	Ist1	71955	ENSMUSG00000031729	increased sodium tolerance 1 homolog (yeast) [Source:MGI Symbol;Acc:MGI:1919205]
8	110486419	110486419	+	0.000577057	0.267151	10.6357	15938	NR_105058	-	0	0	1	0	0	NA	NA	NA	NA	NA	NA	NA
8	111889820	111889820	+	0.00067066	0.27559	10.183	-13146	NM_025781	-	0	1	0	0	1	8	111863038	111876750	Tmem170	66817	ENSMUSG00000031953	transmembrane protein 170 [Source:MGI Symbol;Acc:MGI:106426]
8	115530130	115530130	+	0.000386801	0.243036	11.1183	176765	NM_001025577	-	0	0	0	0	0	8	115682942	115707794	Maf	17132	ENSMUSG00000055435	avian musculoaponeurotic fibrosarcoma oncogene homolog [Source:MGI Symbol;Acc:MGI:96909]
8	120153051	120153051	+	0.000254673	0.220578	-13.4656	8124	NM_001163760	+	0	0	1	0	0	8	120114152	120165306	6430548M08Rik	234797	ENSMUSG00000031824	RIKEN cDNA 6430548M08 gene [Source:MGI Symbol;Acc:MGI:2443793]
8	121322269	121322269	+	0.000323737	0.236686	-12.554	194586	NM_008024	+	0	0	0	0	0	8	121127940	121130644	Foxl1	14241	ENSMUSG00000097084	forkhead box L1 [Source:MGI Symbol;Acc:MGI:1347469]
8	121329732	121329732	+	0.000595184	0.26896	-14.5188	202049	NM_008024	+	0	0	0	0	0	8	121127940	121130644	Foxl1	14241	ENSMUSG00000097084	forkhead box L1 [Source:MGI Symbol;Acc:MGI:1347469]
8	121454897	121454897	+	0.000150506	0.196471	-10.1186	87058	NM_029597	-	0	0	0	0	0	8	121530780	121544320	1700018B08Rik	76405	ENSMUSG00000031809	RIKEN cDNA 1700018B08 gene [Source:MGI Symbol;Acc:MGI:1923655]
8	121454904	121454904	+	3.67724e-07	0.0197579	-20.1769	87051	NM_029597	-	0	0	0	0	0	8	121530780	121544320	1700018B08Rik	76405	ENSMUSG00000031809	RIKEN cDNA 1700018B08 gene [Source:MGI Symbol;Acc:MGI:1923655]
8	122873024	122873024	+	0.00048399	0.25707	12.9912	24652	NM_007662	+	0	0	0	0	0	8	122847966	122867397	Cdh15	12555	ENSMUSG00000031962	cadherin 15 [Source:MGI Symbol;Acc:MGI:106672]
8	124467627	124467627	+	0.000158717	0.198888	-10.0694	-33692	NM_171824	-	0	0	0	0	0	8	124369049	124439658	Pgbd5	209966	ENSMUSG00000050751	piggyBac transposable element derived 5 [Source:MGI Symbol;Acc:MGI:2429955]
8	124969142	124969142	+	0.000590014	0.268369	-11.2008	-19889	NM_053207	-	0	0	0	0	0	8	124908587	124949324	Egln1	112405	ENSMUSG00000031987	egl-9 family hypoxia-inducible factor 1 [Source:MGI Symbol;Acc:MGI:1932286]
8	126353813	126353813	+	8.29244e-06	0.0805726	-11.5251	55236	NM_175434	+	0	0	1	0	0	8	126298558	126395482	Slc35f3	210027	ENSMUSG00000057060	solute carrier family 35, member F3 [Source:MGI Symbol;Acc:MGI:2444426]
8	126663634	126663634	+	0.000913089	0.292585	11.8996	-70199	NM_001164598	-	0	0	0	0	0	8	126588296	126593986	Irf2bp2	270110	ENSMUSG00000051495	interferon regulatory factor 2 binding protein 2 [Source:MGI Symbol;Acc:MGI:2443921]
9	15397360	15397360	+	0.000185342	0.207154	-10.3222	-39573	NM_176976	-	0	0	0	0	0	9	15316915	15357788	Cep295	319675	ENSMUSG00000046111	centrosomal protein 295 [Source:MGI Symbol;Acc:MGI:2442521]
9	20726328	20726328	+	0.000312304	0.234309	12.0094	1887	NM_173777	-	0	0	1	0	1	9	20667690	20746349	Olfm2	244723	ENSMUSG00000032172	olfactomedin 2 [Source:MGI Symbol;Acc:MGI:3045350]
9	31566775	31566775	+	0.000720897	0.279103	-10.3069	-102538	NM_144936	-	0	0	0	0	0	9	31426196	31464462	Tmem45b	235135	ENSMUSG00000041737	transmembrane protein 45b [Source:MGI Symbol;Acc:MGI:2384574]
9	32940967	32940967	+	5.75697e-05	0.159186	16.8406	-12002	NR_131058	-	0	0	0	0	0	9	32904937	32928966	Gm27162	NA	ENSMUSG00000099025	predicted gene 27162 [Source:MGI Symbol;Acc:MGI:5521005]
9	35032671	35032671	+	0.000823518	0.286273	10.308	-84057	NR_029475	+	0	0	1	0	0	9	35116728	35130922	4930581F22Rik	NA	ENSMUSG00000070315	RIKEN cDNA 4930581F22 gene [Source:MGI Symbol;Acc:MGI:1926184]
9	35549686	35549686	+	7.74834e-06	0.0777209	-10.9976	8785	NM_013932	-	0	0	1	0	0	9	35536647	35558528	Ddx25	30959	ENSMUSG00000032101	DEAD (Asp-Glu-Ala-Asp) box polypeptide 25 [Source:MGI Symbol;Acc:MGI:1353582]
9	40617585	40617585	+	0.00048751	0.257975	-10.2307	-68379	NM_133733	+	0	0	0	0	0	9	40685962	40785319	Clmp	71566	ENSMUSG00000032024	CXADR-like membrane protein [Source:MGI Symbol;Acc:MGI:1918816]
9	44711699	44711699	+	0.000333644	0.238767	12.3706	23500	NM_153537	-	0	1	0	0	0	9	44686304	44735198	Phldb1	102693	ENSMUSG00000048537	pleckstrin homology like domain, family B, member 1 [Source:MGI Symbol;Acc:MGI:2143230]
9	44733953	44733953	+	0.000621684	0.270446	14.8952	1246	NM_153537	-	0	0	1	1	0	9	44686304	44735198	Phldb1	102693	ENSMUSG00000048537	pleckstrin homology like domain, family B, member 1 [Source:MGI Symbol;Acc:MGI:2143230]
9	46352680	46352680	+	0.000297668	0.231047	14.8616	-32695	NM_183104	-	0	0	0	0	0	9	46303361	46319986	4931429L15Rik	74361	ENSMUSG00000056617	RIKEN cDNA 4931429L15 gene [Source:MGI Symbol;Acc:MGI:1921611]
9	57502183	57502183	+	0.000746081	0.279903	10.6198	-1919	NM_133982	+	0	0	0	0	1	9	57504026	57505448	Rpp25	102614	ENSMUSG00000062309	ribonuclease P/MRP 25 subunit [Source:MGI Symbol;Acc:MGI:2143151]
9	57503460	57503460	+	0.000179356	0.205954	-11.8816	-642	NM_133982	+	1	0	0	0	1	9	57504026	57505448	Rpp25	102614	ENSMUSG00000062309	ribonuclease P/MRP 25 subunit [Source:MGI Symbol;Acc:MGI:2143151]
9	58526635	58526635	+	5.04248e-06	0.0677536	-10.608	14306	NM_133983	-	0	0	1	0	0	9	58524298	58555437	Cd276	102657	ENSMUSG00000035914	CD276 antigen [Source:MGI Symbol;Acc:MGI:2183926]
9	62021609	62021609	+	0.00014331	0.195356	12.2854	5182	NM_028748	-	0	0	1	0	0	9	61953481	62026856	Paqr5	74090	ENSMUSG00000032278	progestin and adipoQ receptor family member V [Source:MGI Symbol;Acc:MGI:1921340]
9	62786596	62786596	+	0.000736216	0.279469	-11.0596	25053	NM_010193	-	0	0	0	0	0	9	62791821	62811934	Fem1b	14155	ENSMUSG00000032244	feminization 1 homolog b (C. elegans) [Source:MGI Symbol;Acc:MGI:1335087]
9	63880877	63880877	+	0.000423071	0.248261	-10.5411	-122884	NM_016769	-	0	0	0	0	0	9	63646767	63757994	Smad3	17127	ENSMUSG00000032402	SMAD family member 3 [Source:MGI Symbol;Acc:MGI:1201674]
9	66078783	66078783	+	0.000832592	0.287264	11.984	-9053	NM_001025612	-	0	0	0	0	0	9	66065176	66069719	Snx22	382083	ENSMUSG00000039452	sorting nexin 22 [Source:MGI Symbol;Acc:MGI:2685966]
9	71826047	71826047	+	0.000421772	0.248131	-10.4864	-54446	NM_001304362	-	0	0	0	0	0	9	71626509	71771602	Cgnl1	68178	ENSMUSG00000032232	cingulin-like 1 [Source:MGI Symbol;Acc:MGI:1915428]
9	71931710	71931710	+	0.000203747	0.209398	-11.7015	-31731	NR_029879	+	0	0	1	0	0	18	61397835	61397900	Mir378a	NA	ENSMUSG00000105200	microRNA 378a [Source:MGI Symbol;Acc:MGI:3617791]
9	83691910	83691910	+	0.000159152	0.198888	11.8228	437	NR_046066	+	1	0	1	0	0	9	83691475	83693223	Gm2109	NA	ENSMUSG00000100155	predicted gene 2109 [Source:MGI Symbol;Acc:MGI:3780277]
9	106485259	106485259	+	3.51681e-05	0.135155	-17.1425	7952	NM_145620	+	0	1	0	0	0	9	106475963	106485424	Rrp9	27966	ENSMUSG00000041506	RRP9, small subunit (SSU) processome component, homolog (yeast) [Source:MGI Symbol;Acc:MGI:2384313]
9	107633110	107633110	+	0.000484389	0.257144	14.6056	2233	NM_008138	-	0	0	1	0	0	9	107614125	107635367	Gnai2	14678	ENSMUSG00000032562	guanine nucleotide binding protein (G protein), alpha inhibiting 2 [Source:MGI Symbol;Acc:MGI:95772]
9	107908515	107908515	+	0.000742	0.279469	-11.5591	1628	NR_109782	+	0	0	1	0	0	9	107906873	107920383	Mst1r	19882	ENSMUSG00000032584	macrophage stimulating 1 receptor (c-met-related tyrosine kinase) [Source:MGI Symbol;Acc:MGI:99614]
9	108829764	108829764	+	0.000277646	0.22737	11.061	3446	NM_080437	+	0	1	0	0	1	9	108826320	108852969	Celsr3	107934	ENSMUSG00000023473	cadherin, EGF LAG seven-pass G-type receptor 3 [Source:MGI Symbol;Acc:MGI:1858236]
9	108958721	108958721	+	0.000448218	0.251491	-14.9198	4978	NM_007738	+	0	0	1	0	0	9	108953586	108984875	Col7a1	12836	ENSMUSG00000025650	collagen, type VII, alpha 1 [Source:MGI Symbol;Acc:MGI:88462]
9	110052573	110052573	+	6.59973e-07	0.0243043	-12.6561	554	NM_001311163	+	1	1	1	0	0	9	109931460	110083955	Map4	17758	ENSMUSG00000032479	microtubule-associated protein 4 [Source:MGI Symbol;Acc:MGI:97178]
9	110381090	110381090	+	4.7544e-05	0.147566	18.0209	27121	NM_001081043	-	0	1	0	1	0	9	110385082	110408213	Ptpn23	104831	ENSMUSG00000036057	protein tyrosine phosphatase, non-receptor type 23 [Source:MGI Symbol;Acc:MGI:2144837]
9	118867726	118867726	+	7.81659e-06	0.0777209	-11.7628	-58810	NM_133710	+	0	0	1	0	0	9	118926453	119043998	Ctdspl	69274	ENSMUSG00000047409	CTD (carboxy-terminal domain, RNA polymerase II, polypeptide A) small phosphatase-like [Source:MGI Symbol;Acc:MGI:1916524]
9	119123904	119123904	+	0.000121887	0.192518	-12.0923	21428	NM_177117	+	0	0	1	0	0	9	119102478	119148246	Dlec1	320256	ENSMUSG00000038060	deleted in lung and esophageal cancer 1 [Source:MGI Symbol;Acc:MGI:2443671]
9	119124857	119124857	+	0.000947088	0.295194	-13.262	22381	NM_177117	+	0	1	0	0	0	9	119102478	119148246	Dlec1	320256	ENSMUSG00000038060	deleted in lung and esophageal cancer 1 [Source:MGI Symbol;Acc:MGI:2443671]
9	121157261	121157261	+	0.000178681	0.205954	-12.2419	119912	NM_177589	-	0	1	0	0	0	9	120955351	121277197	Ulk4	209012	ENSMUSG00000040936	unc-51-like kinase 4 [Source:MGI Symbol;Acc:MGI:1921622]
9	121364056	121364056	+	0.00100022	0.29836	10.721	-2902	NM_175114	+	0	0	0	0	0	9	121297502	121474918	Trak1	67095	ENSMUSG00000032536	trafficking protein, kinesin binding 1 [Source:MGI Symbol;Acc:MGI:1914345]
X	5468848	5468848	+	0.000579955	0.267151	10.6469	418	NM_010850	-	1	1	0	0	1	X	5466898	5469265	Mycs	17870	ENSMUSG00000044597	myc-like oncogene, s-myc protein [Source:MGI Symbol;Acc:MGI:1332242]
X	7376088	7376088	+	0.00030967	0.234067	-12.6669	165	NR_026741	+	1	1	0	0	0	X	7375925	7378042	Gm14379	NA	ENSMUSG00000087252	predicted gene 14379 [Source:MGI Symbol;Acc:MGI:3649346]
X	7574159	7574159	+	5.92838e-05	0.160616	-18.1075	123	NM_001290574	-	1	1	1	1	0	X	7557296	7574283	Ppp1r3f	54646	ENSMUSG00000039556	protein phosphatase 1, regulatory (inhibitor) subunit 3F [Source:MGI Symbol;Acc:MGI:1859617]
X	7574168	7574168	+	0.000580514	0.267151	-16.2554	114	NM_001290574	-	1	1	1	1	0	X	7557296	7574283	Ppp1r3f	54646	ENSMUSG00000039556	protein phosphatase 1, regulatory (inhibitor) subunit 3F [Source:MGI Symbol;Acc:MGI:1859617]
X	7762532	7762532	+	6.51708e-05	0.162273	-12.722	-129	NM_001271489	+	1	0	0	1	0	X	7762560	7775202	Tfe3	209446	ENSMUSG00000000134	transcription factor E3 [Source:MGI Symbol;Acc:MGI:98511]
X	8238909	8238909	+	4.99086e-06	0.0677536	-15.64	13498	NM_001290430	-	0	1	0	0	0	X	8238668	8252406	Ftsj1	54632	ENSMUSG00000031171	FtsJ RNA methyltransferase homolog 1 (E. coli) [Source:MGI Symbol;Acc:MGI:1859648]
X	10718118	10718118	+	0.00078729	0.282824	13.1515	755	NM_026524	+	1	1	0	1	0	X	10715013	10719690	Mid1ip1	68041	ENSMUSG00000008035	Mid1 interacting protein 1 (gastrulation specific G12-like (zebrafish)) [Source:MGI Symbol;Acc:MGI:1915291]
X	11492222	11492222	+	0.000261683	0.222387	-10.8689	164402	NM_001114529	+	0	0	0	1	0	X	11327822	11328151	H2al1j	236663	ENSMUSG00000069038	H2A histone family member L1J [Source:MGI Symbol;Acc:MGI:3643273]
X	12090505	12090505	+	0.000247479	0.217971	11.4256	-9953	NM_175046	-	0	0	1	1	0	X	12036740	12160355	Bcor	71458	ENSMUSG00000040363	BCL6 interacting corepressor [Source:MGI Symbol;Acc:MGI:1918708]
X	12158612	12158612	+	0.000894522	0.291686	-12.4611	1735	NR_045434	-	0	0	1	1	0	X	12036740	12160355	Bcor	71458	ENSMUSG00000040363	BCL6 interacting corepressor [Source:MGI Symbol;Acc:MGI:1918708]
X	20703972	20703972	+	0.000115746	0.19103	10.6844	65	NM_145628	+	1	1	0	1	0	X	20703906	20720539	Usp11	236733	ENSMUSG00000031066	ubiquitin specific peptidase 11 [Source:MGI Symbol;Acc:MGI:2384312]
X	20704003	20704003	+	0.000387602	0.243036	10.8125	96	NM_145628	+	1	1	0	1	0	X	20703906	20720539	Usp11	236733	ENSMUSG00000031066	ubiquitin specific peptidase 11 [Source:MGI Symbol;Acc:MGI:2384312]
X	20704008	20704008	+	0.000360806	0.242917	10.2041	101	NM_145628	+	1	1	0	1	0	X	20703906	20720539	Usp11	236733	ENSMUSG00000031066	ubiquitin specific peptidase 11 [Source:MGI Symbol;Acc:MGI:2384312]
X	20921167	20921167	+	0.000286621	0.228936	-14.4241	-250	NM_001110780	-	1	0	0	1	0	X	20860511	20921004	Syn1	20964	ENSMUSG00000037217	synapsin I [Source:MGI Symbol;Acc:MGI:98460]
X	20921172	20921172	+	0.000199566	0.208566	-14.9858	-255	NM_001110780	-	1	0	0	1	0	X	20860511	20921004	Syn1	20964	ENSMUSG00000037217	synapsin I [Source:MGI Symbol;Acc:MGI:98460]
X	36112065	36112065	+	0.000272313	0.226012	13.7472	-43	NM_133990	+	1	0	0	1	0	X	36112110	36171259	Il13ra1	16164	ENSMUSG00000017057	interleukin 13 receptor, alpha 1 [Source:MGI Symbol;Acc:MGI:105052]
X	36112105	36112105	+	0.000376885	0.242917	-12.1555	-3	NM_133990	+	1	0	0	1	0	X	36112110	36171259	Il13ra1	16164	ENSMUSG00000017057	interleukin 13 receptor, alpha 1 [Source:MGI Symbol;Acc:MGI:105052]
X	37048638	37048638	+	7.88001e-05	0.170074	-10.4674	-207	NM_173779	+	1	0	0	1	0	X	37048845	37050418	Sowahd	245381	ENSMUSG00000044400	sosondowah ankyrin repeat domain family member D [Source:MGI Symbol;Acc:MGI:3045274]
X	37048692	37048692	+	2.61826e-05	0.122352	-14.5248	-153	NM_173779	+	1	0	0	1	0	X	37048845	37050418	Sowahd	245381	ENSMUSG00000044400	sosondowah ankyrin repeat domain family member D [Source:MGI Symbol;Acc:MGI:3045274]
X	38459799	38459799	+	0.000128038	0.192959	-10.7122	-3340	NM_010685	-	0	0	0	0	0	X	38401357	38456454	Lamp2	16784	ENSMUSG00000016534	lysosomal-associated membrane protein 2 [Source:MGI Symbol;Acc:MGI:96748]
X	44436640	44436640	+	2.30396e-05	0.115978	-11.0672	-68304	NM_175539	-	0	0	0	0	0	X	44365458	44368342	Dcaf12l2	245403	ENSMUSG00000050926	DDB1 and CUL4 associated factor 12-like 2 [Source:MGI Symbol;Acc:MGI:2445178]
X	48285513	48285513	+	0.000428715	0.248699	-12.0334	-88	NR_045916	-	1	0	0	0	1	X	48276792	48285426	9530027J09Rik	NA	ENSMUSG00000097197	RIKEN cDNA 9530027J09 gene [Source:MGI Symbol;Acc:MGI:4820557]
X	48286044	48286044	+	0.000132508	0.192959	11.0904	-619	NR_045916	-	1	0	0	1	0	X	48276792	48285426	9530027J09Rik	NA	ENSMUSG00000097197	RIKEN cDNA 9530027J09 gene [Source:MGI Symbol;Acc:MGI:4820557]
X	51018962	51018962	+	0.000289096	0.229364	-15.4919	-945	NM_172413	-	1	0	0	1	0	X	51003912	51018018	Rap2c	72065	ENSMUSG00000050029	RAP2C, member of RAS oncogene family [Source:MGI Symbol;Acc:MGI:1919315]
X	51205513	51205513	+	0.000440461	0.25048	-10.0998	478	NM_134163	-	1	0	1	1	0	X	51117269	51206532	Mbnl3	171170	ENSMUSG00000036109	muscleblind like splicing factor 3 [Source:MGI Symbol;Acc:MGI:2444912]
X	51681517	51681517	+	0.000319962	0.23531	-11.2023	86	NM_001290467	-	1	1	0	1	0	X	51387212	51681856	Hs6st2	50786	ENSMUSG00000062184	heparan sulfate 6-O-sulfotransferase 2 [Source:MGI Symbol;Acc:MGI:1354959]
X	56598195	56598195	+	0.000349497	0.24075	-13.879	-277	NM_146234	-	1	0	0	1	0	X	56585512	56598069	Mmgt1	236792	ENSMUSG00000061273	membrane magnesium transporter 1 [Source:MGI Symbol;Acc:MGI:2384305]
X	56822383	56822383	+	0.000293303	0.229364	-11.4649	-59	NM_177293	-	1	0	0	0	0	X	56797858	56822326	Map7d3	320923	ENSMUSG00000067878	MAP7 domain containing 3 [Source:MGI Symbol;Acc:MGI:2445051]
X	60898772	60898772	+	0.000178234	0.205954	-13.8375	-5343	NM_009237	-	0	0	0	0	0	X	60891366	60893430	Sox3	20675	ENSMUSG00000045179	SRY (sex determining region Y)-box 3 [Source:MGI Symbol;Acc:MGI:98365]
X	73092451	73092451	+	0.000121039	0.1924	-12.1118	4645	NM_001110784	-	0	0	1	0	0	X	73086293	73097095	Xlr3a	22445	ENSMUSG00000057836	X-linked lymphocyte-regulated 3A [Source:MGI Symbol;Acc:MGI:109506]
X	73673450	73673450	+	3.38617e-05	0.135155	-12.0666	319	NM_001142810	+	1	1	0	1	0	X	73673150	73682502	Slc6a8	102857	ENSMUSG00000019558	solute carrier family 6 (neurotransmitter transporter, creatine), member 8 [Source:MGI Symbol;Acc:MGI:2147834]
X	73673468	73673468	+	0.000746943	0.279903	-10.4341	337	NM_001142810	+	1	1	0	1	0	X	73673150	73682502	Slc6a8	102857	ENSMUSG00000019558	solute carrier family 6 (neurotransmitter transporter, creatine), member 8 [Source:MGI Symbol;Acc:MGI:2147834]
X	73673483	73673483	+	0.00027156	0.225576	-11.9592	352	NM_001142810	+	1	1	0	1	0	X	73673150	73682502	Slc6a8	102857	ENSMUSG00000019558	solute carrier family 6 (neurotransmitter transporter, creatine), member 8 [Source:MGI Symbol;Acc:MGI:2147834]
X	73673490	73673490	+	0.000147246	0.195356	-13.5385	359	NM_001142810	+	1	1	0	0	1	X	73673150	73682502	Slc6a8	102857	ENSMUSG00000019558	solute carrier family 6 (neurotransmitter transporter, creatine), member 8 [Source:MGI Symbol;Acc:MGI:2147834]
X	73824717	73824717	+	1.44005e-05	0.101642	-13.7822	253	NM_001290540	-	1	1	0	1	0	X	73793359	73824969	Pdzd4	245469	ENSMUSG00000002006	PDZ domain containing 4 [Source:MGI Symbol;Acc:MGI:2443483]
X	73922337	73922337	+	0.000537177	0.264026	-13.4849	-394	NM_001310538	-	1	0	1	1	0	X	73916873	73921944	Naa10	56292	ENSMUSG00000031388	N(alpha)-acetyltransferase 10, NatA catalytic subunit [Source:MGI Symbol;Acc:MGI:1915255]
X	77454049	77454049	+	2.6261e-07	0.0175221	15.5824	21888	NR_035475	-	0	0	1	0	0	2	10513434	10513531	Mir669m-2	NA	ENSMUSG00000088980	microRNA 669m-2 [Source:MGI Symbol;Acc:MGI:3837027]
X	77796460	77796460	+	3.01534e-05	0.128127	-11.1309	-501	NM_016979	-	1	0	0	0	1	X	77761411	77796278	Prkx	19108	ENSMUSG00000035725	protein kinase, X-linked [Source:MGI Symbol;Acc:MGI:1309999]
X	77796475	77796475	+	0.000360447	0.242917	-10.3845	-516	NM_016979	-	1	0	0	0	1	X	77761411	77796278	Prkx	19108	ENSMUSG00000035725	protein kinase, X-linked [Source:MGI Symbol;Acc:MGI:1309999]
X	77796483	77796483	+	2.99582e-07	0.0175221	-11.98	-524	NM_016979	-	1	0	0	0	1	X	77761411	77796278	Prkx	19108	ENSMUSG00000035725	protein kinase, X-linked [Source:MGI Symbol;Acc:MGI:1309999]
X	93831948	93831948	+	0.000547063	0.265048	-11.5861	148	NM_145630	-	1	1	0	1	0	X	93764607	93832201	Pdk3	236900	ENSMUSG00000035232	pyruvate dehydrogenase kinase, isoenzyme 3 [Source:MGI Symbol;Acc:MGI:2384308]
X	93831985	93831985	+	0.000677548	0.276293	-11.2712	111	NM_145630	-	1	1	0	1	0	X	93764607	93832201	Pdk3	236900	ENSMUSG00000035232	pyruvate dehydrogenase kinase, isoenzyme 3 [Source:MGI Symbol;Acc:MGI:2384308]
X	93832136	93832136	+	0.00071763	0.279076	13.3741	-42	NM_145630	-	1	0	0	1	0	X	93764607	93832201	Pdk3	236900	ENSMUSG00000035232	pyruvate dehydrogenase kinase, isoenzyme 3 [Source:MGI Symbol;Acc:MGI:2384308]
X	94235255	94235255	+	0.000357777	0.242917	-10.7368	327	NM_001039059	+	1	1	0	1	0	X	94234599	94277724	Klhl15	236904	ENSMUSG00000043929	kelch-like 15 [Source:MGI Symbol;Acc:MGI:1923400]
X	98152073	98152073	+	0.000958858	0.295589	-11.8995	3318	NM_013476	+	0	0	1	0	0	X	98148769	98323215	Ar	11835	ENSMUSG00000046532	androgen receptor [Source:MGI Symbol;Acc:MGI:88064]
X	101299387	101299387	+	0.000717377	0.279076	-16.0704	210	NM_172932	+	1	0	1	0	0	X	101299168	101325963	Nlgn3	245537	ENSMUSG00000031302	neuroligin 3 [Source:MGI Symbol;Acc:MGI:2444609]
X	102188800	102188800	+	0.000176416	0.205954	-12.2646	592	NM_009094	-	1	0	1	0	1	X	102184941	102189394	Rps4x	20102	ENSMUSG00000031320	ribosomal protein S4, X-linked [Source:MGI Symbol;Acc:MGI:98158]
X	111895197	111895197	+	0.000167348	0.202449	-19.1386	-198119	NM_001080549	-	0	0	0	1	0	X	111569931	111697079	Hdx	245596	ENSMUSG00000034551	highly divergent homeobox [Source:MGI Symbol;Acc:MGI:2685226]
X	119299603	119299603	+	0.000161978	0.200567	-12.7243	-627593	NM_053114	+	0	0	0	0	0	X	119927196	119930165	Pabpc5	93728	ENSMUSG00000034732	poly(A) binding protein, cytoplasmic 5 [Source:MGI Symbol;Acc:MGI:2136401]
X	134756798	134756798	+	4.08853e-05	0.13816	-13.1604	232	NM_027870	+	1	0	1	0	0	X	134756595	134761455	Armcx3	71703	ENSMUSG00000049047	armadillo repeat containing, X-linked 3 [Source:MGI Symbol;Acc:MGI:1918953]
X	134756810	134756810	+	0.000391573	0.243036	-11.5405	244	NM_027870	+	1	0	1	0	0	X	134756595	134761455	Armcx3	71703	ENSMUSG00000049047	armadillo repeat containing, X-linked 3 [Source:MGI Symbol;Acc:MGI:1918953]
X	137122061	137122061	+	0.000584833	0.267358	-14.47	-1736	NM_007957	-	0	0	0	0	0	X	137115397	137122083	Esx1	13984	ENSMUSG00000023443	extraembryonic, spermatogenesis, homeobox 1 [Source:MGI Symbol;Acc:MGI:1096388]
X	137122108	137122108	+	0.000461486	0.252898	-13.5476	-1783	NM_007957	-	0	0	0	0	0	X	137115397	137122083	Esx1	13984	ENSMUSG00000023443	extraembryonic, spermatogenesis, homeobox 1 [Source:MGI Symbol;Acc:MGI:1096388]
X	139871237	139871237	+	2.63333e-05	0.122352	-12.1712	418	NM_001193309	-	1	0	1	1	0	X	139821632	139871677	Morc4	75746	ENSMUSG00000031434	microrchidia 4 [Source:MGI Symbol;Acc:MGI:1922996]
X	140599431	140599431	+	1.04339e-06	0.0324202	-11.1926	1092	NM_001077364	-	0	0	1	1	0	X	140539528	140600659	Tsc22d3	14605	ENSMUSG00000031431	TSC22 domain family, member 3 [Source:MGI Symbol;Acc:MGI:1196284]
X	140599485	140599485	+	4.33718e-05	0.143272	-12.8641	1038	NM_001077364	-	0	0	1	1	0	X	140539528	140600659	Tsc22d3	14605	ENSMUSG00000031431	TSC22 domain family, member 3 [Source:MGI Symbol;Acc:MGI:1196284]
X	140665484	140665484	+	0.000556907	0.265535	-11.9179	-12544	NM_011845	+	0	0	0	1	0	X	140664599	140767715	Mid2	23947	ENSMUSG00000000266	midline 2 [Source:MGI Symbol;Acc:MGI:1344333]
X	147665083	147665083	+	5.95753e-05	0.160968	-10.4733	-111003	NM_001081173	-	0	0	0	0	0	X	147470375	147554081	Lrch2	210297	ENSMUSG00000031290	leucine-rich repeats and calponin homology (CH) domain containing 2 [Source:MGI Symbol;Acc:MGI:2147870]
X	152769179	152769179	+	0.00039263	0.243135	-14.1212	308	NM_172441	-	1	0	1	1	0	X	152609509	152769465	Shroom2	110380	ENSMUSG00000045180	shroom family member 2 [Source:MGI Symbol;Acc:MGI:107194]
X	153007313	153007313	+	8.90877e-05	0.17506	-10.9742	846	NM_001137547	+	1	1	0	1	0	X	153006469	153009416	Usp51	635253	ENSMUSG00000067215	ubiquitin specific protease 51 [Source:MGI Symbol;Acc:MGI:3588217]
X	155623720	155623720	+	0.000618817	0.270285	-15.5611	-394	NM_001093750	-	1	0	0	1	0	X	155573455	155623814	Ptchd1	211612	ENSMUSG00000041552	patched domain containing 1 [Source:MGI Symbol;Acc:MGI:2685233]
X	158043194	158043194	+	0.00101012	0.298544	-10.1738	4	NM_177751	-	1	1	0	1	0	X	157821436	158043294	Cnksr2	245684	ENSMUSG00000025658	connector enhancer of kinase suppressor of Ras 2 [Source:MGI Symbol;Acc:MGI:2661175]
X	158043202	158043202	+	0.00015033	0.196471	-10.882	-6	NM_001310719	-	1	0	0	1	0	X	157821436	158043294	Cnksr2	245684	ENSMUSG00000025658	connector enhancer of kinase suppressor of Ras 2 [Source:MGI Symbol;Acc:MGI:2661175]
X	159988159	159988159	+	4.86678e-05	0.147566	-17.2132	-274	NM_001163085	+	1	0	0	1	0	X	159988433	160123351	Map3k15	270672	ENSMUSG00000031303	mitogen-activated protein kinase kinase kinase 15 [Source:MGI Symbol;Acc:MGI:2448588]
X	159988534	159988534	+	0.000709193	0.278864	-17.04	103	NM_001163085	+	1	1	0	1	0	X	159988433	160123351	Map3k15	270672	ENSMUSG00000031303	mitogen-activated protein kinase kinase kinase 15 [Source:MGI Symbol;Acc:MGI:2448588]
X	163908925	163908925	+	6.91153e-05	0.164826	-10.4187	-92	NM_026887	+	1	0	0	1	0	X	163909017	163933666	Ap1s2	108012	ENSMUSG00000031367	adaptor-related protein complex 1, sigma 2 subunit [Source:MGI Symbol;Acc:MGI:1889383]
X	163958401	163958401	+	0.000767444	0.281644	-14.1355	266	NM_009453	-	1	1	0	1	0	X	163935443	163958661	Zrsr2	22184	ENSMUSG00000031370	zinc finger (CCCH type), RNA binding motif and serine/arginine rich 2 [Source:MGI Symbol;Acc:MGI:103287]
X	163958414	163958414	+	0.000126503	0.192959	-12.9862	253	NM_009453	-	1	1	0	1	0	X	163935443	163958661	Zrsr2	22184	ENSMUSG00000031370	zinc finger (CCCH type), RNA binding motif and serine/arginine rich 2 [Source:MGI Symbol;Acc:MGI:103287]
X	164419966	164419966	+	0.000705417	0.278634	-10.0439	181	NM_011081	+	1	0	1	1	0	X	164419787	164433916	Piga	18700	ENSMUSG00000031381	phosphatidylinositol glycan anchor biosynthesis, class A [Source:MGI Symbol;Acc:MGI:99461]
X	170677971	170677971	+	0.000221431	0.212314	-10.0634	5329	NM_001308488	+	0	1	0	0	1	X	170672644	170678054	Asmt	107626	ENSMUSG00000093806	acetylserotonin O-methyltransferase [Source:MGI Symbol;Acc:MGI:96090]
