# Supplementary material for: Spaceflight decelerates the epigenetic clock orchestrated with a global alteration in DNA methylome and transcriptome in the mouse retina
Source: Precis Clin Med. 2021 May 17;4(2):93–108. doi: 10.1093/pcmedi/pbab012 (PMC8220224; doi:10.1093/pcmedi/pbab012)
Supplement: pbab012_Supplemental_Files [file pbab012_supplemental_files.zip › Suppl Table 2_Canonical pathways and biological function of DEGs and DMGs.xls.xlsx]

## Sheet: IPA_DEGs
Supplementary Table 2A. IPA canonical pathways enriched by the spaceflight induced DEGs in the mouse retina
Ingenuity Canonical Pathways	-log(p-value)	zScore	Ratio	Molecules
Hepatic Fibrosis / Hepatic Stellate Cell Activation	2.66	NA	0.0882	COL7A1,COL16A1,MMP2,VEGFA,SMAD2,SMAD3,KLF12,COL27A1,IL4R
IL-8 Signaling	2.38	-0.707107	0.0804	CCND3,JUN,GNAI2,PRKCD,MMP2,GPLD1,VEGFA,CDH1,PRKCZ
RAR Activation	2.23	NA	0.0763	JUN,PRKCD,DUSP1,VEGFA,SMAD2,SMAD3,RARG,ALDH1A3,PRKCZ
TGF-β Signaling	2.05	-1	0.109	JUN,SMAD2,SMAD3,PMEPA1,TFE3
GP6 Signaling Pathway	1.87	-2.44949	0.0857	COL7A1,PRKCD,COL16A1,KLF12,COL27A1,PRKCZ
Leukocyte Extravasation Signaling	1.81	0	0.0753	GNAI2,PRKCD,CLDN7,CLDN14,MMP2,CLDN5,PRKCZ
Formaldehyde Oxidation II (Glutathione-dependent)	1.55	NA	1	ADH5,
Histamine Biosynthesis	1.55	NA	1	HDC,
L-cysteine Degradation III	1.55	NA	1	GOT1,
Factors Promoting Cardiogenesis in Vertebrates	1.5	NA	0.093	PRKCD,SMAD2,PRKCZ,CDC6
Regulation of IL-2 Expression in Activated and Anergic T Lymphocytes	1.5	NA	0.093	JUN,SMAD2,SMAD3,CD80
Granulocyte Adhesion and Diapedesis	1.45	NA	0.0769	GNAI2,CLDN7,CLDN14,MMP2,CLDN5
Neuregulin Signaling	1.35	0	0.0833	PRKCD,BTC,PRKCZ,GRB7
UVC-Induced MAPK Signaling	1.33	NA	0.103	JUN,PRKCD,PRKCZ
Androgen Signaling	1.33	-1.34164	0.0645	AR,JUN,GNAI2,PRKCD,SMAD3,PRKCZ
Agranulocyte Adhesion and Diapedesis	1.33	NA	0.0714	GNAI2,CLDN7,CLDN14,MMP2,CLDN5
ErbB Signaling	1.32	-1	0.0816	JUN,PRKCD,BTC,PRKCZ
Aspartate Biosynthesis	1.26	NA	0.5	GOT1,
Glutamate Degradation II	1.26	NA	0.5	GOT1,
Lysine Degradation II	1.26	NA	0.5	AASS,
Taurine Biosynthesis	1.26	NA	0.5	CSAD,
CCR5 Signaling in Macrophages	1.24	-1	0.0769	JUN,GNAI2,PRKCD,PRKCZ
Th2 Pathway	1.24	NA	0.0769	JUN,CD80,IL4R,MAF
Bladder Cancer Signaling	1.22	NA	0.0938	MMP2,VEGFA,CDH1
Thrombopoietin Signaling	1.22	NA	0.0938	JUN,PRKCD,PRKCZ
HIF1α Signaling	1.19	NA	0.0741	JUN,MMP2,VEGFA,EGLN1
UVB-Induced MAPK Signaling	1.13	NA	0.0857	JUN,PRKCD,PRKCZ
VDR/RXR Activation	1.13	NA	0.0857	PRKCD,HES1,PRKCZ
Virus Entry via Endocytic Pathways	1.12	NA	0.0702	PRKCD,AP1S2,DNM1,PRKCZ
Regulation of the Epithelial-Mesenchymal Transition Pathway	1.1	NA	0.061	SNAI1,MMP2,SMAD2,SMAD3,CDH1
α-Adrenergic Signaling	1.1	-1	0.069	GNAI2,PRKCD,PYGB,PRKCZ
Airway Pathology in Chronic Obstructive Pulmonary Disease	1.09	NA	0.333	MMP2,
Choline Biosynthesis III	1.09	NA	0.333	GPLD1,
L-cysteine Degradation I	1.09	NA	0.333	GOT1,
Pancreatic Adenocarcinoma Signaling	1.06	NA	0.0667	GPLD1,VEGFA,SMAD2,SMAD3
Ethanol Degradation II	1.05	NA	0.111	ADH5,ALDH1A3
Corticotropin Releasing Hormone Signaling	0.995	NA	0.0568	JUN,GNAI2,PRKCD,VEGFA,PRKCZ
Antiproliferative Role of TOB in T Cell Signaling	0.97	NA	0.1	SMAD2,SMAD3
Superpathway of Methionine Degradation	0.97	NA	0.1	EEF1AKMT2,GOT1
Aspartate Degradation II	0.968	NA	0.25	GOT1,
Sumoylation Pathway	0.961	-1	0.0615	AR,JUN,RPA1,CDH1
Th1 and Th2 Activation Pathway	0.961	NA	0.0615	JUN,CD80,IL4R,MAF
IL-3 Signaling	0.946	NA	0.0714	JUN,PRKCD,PRKCZ
Molecular Mechanisms of Cancer	0.939	NA	0.0446	CCND3,JUN,GNAI2,PRKCD,BCL2L11,SMAD2,SMAD3,CDH1,PRKCZ
Noradrenaline and Adrenaline Degradation	0.934	NA	0.0952	ADH5,ALDH1A3
Wnt/β-catenin Signaling	0.934	NA	0.0543	JUN,AXIN2,TLE1,CDH1,RARG
Erythropoietin Signaling	0.924	NA	0.0698	JUN,PRKCD,PRKCZ
VEGF Family Ligand-Receptor Interactions	0.924	NA	0.0698	PRKCD,VEGFA,PRKCZ
Aldosterone Signaling in Epithelial Cells	0.92	-1	0.0538	PRKCD,DUSP1,SGK1,PIP4K2B,PRKCZ
CTLA4 Signaling in Cytotoxic T Lymphocytes	0.902	NA	0.0682	CD80,PTPN22,AP1S2
Prolactin Signaling	0.902	NA	0.0682	JUN,PRKCD,PRKCZ
Inhibition of Angiogenesis by TSP1	0.9	NA	0.0909	JUN,VEGFA
IL-12 Signaling and Production in Macrophages	0.892	NA	0.058	JUN,PRKCD,MAF,PRKCZ
Endothelin-1 Signaling	0.891	-1.34164	0.0526	JUN,GNAI2,PRKCD,GPLD1,PRKCZ
GNRH Signaling	0.891	-0.447214	0.0526	JUN,GNAI2,PRKCD,MMP2,PRKCZ
LPS-stimulated MAPK Signaling	0.88	NA	0.0667	JUN,PRKCD,PRKCZ
Dopamine-DARPP32 Feedback in cAMP Signaling	0.864	NA	0.0515	KCNJ2,GNAI2,PRKCD,KCNJ4,PRKCZ
HER-2 Signaling in Breast Cancer	0.859	NA	0.0652	PRKCD,MMP2,PRKCZ
Colorectal Cancer Metastasis Signaling	0.856	1.63299	0.048	JUN,MMP2,VEGFA,SMAD2,SMAD3,CDH1
p70S6K Signaling	0.813	-1	0.0541	GNAI2,PRKCD,IL4R,PRKCZ
Glycogen Degradation II	0.804	NA	0.167	PYGB,
Mismatch Repair in Eukaryotes	0.804	NA	0.167	RPA1,
Melatonin Signaling	0.801	NA	0.0612	GNAI2,PRKCD,PRKCZ
P2Y Purigenic Receptor Signaling Pathway	0.798	-2	0.0533	JUN,GNAI2,PRKCD,PRKCZ
Fcγ Receptor-mediated Phagocytosis in Macrophages and Monocytes	0.783	NA	0.06	PRKCD,GPLD1,PRKCZ
Mechanisms of Viral Exit from Host Cells	0.783	NA	0.0769	PRKCD,PRKCZ
PCP pathway	0.783	NA	0.0769	JUN,CTHRC1
Serotonin Degradation	0.783	NA	0.0769	ADH5,ALDH1A3
nNOS Signaling in Neurons	0.783	NA	0.0769	PRKCD,PRKCZ
ILK Signaling	0.763	-1.34164	0.0476	JUN,SNAI1,VEGFA,PARVA,CDH1
Glycogen Degradation III	0.743	NA	0.143	PYGB,
Phenylalanine Degradation IV (Mammalian, via Side Chain)	0.743	NA	0.143	GOT1,
Superoxide Radicals Degradation	0.743	NA	0.143	SOD3,
γ-glutamyl Cycle	0.743	NA	0.143	CHAC2,
Sertoli Cell-Sertoli Cell Junction Signaling	0.717	NA	0.0459	JUN,CLDN7,CLDN14,CLDN5,CDH1
Calcium-induced T Lymphocyte Apoptosis	0.709	NA	0.069	PRKCD,PRKCZ
Cell Cycle Control of Chromosomal Replication	0.709	NA	0.069	RPA1,CDC6
autophagy	0.709	NA	0.069	WIPI1,LAMP2
Tight Junction Signaling	0.696	NA	0.045	JUN,CLDN7,CLDN14,CLDN5,PRKCZ
T Helper Cell Differentiation	0.687	NA	0.0667	CD80,IL4R
mTOR Signaling	0.685	NA	0.0446	PRKCD,GPLD1,VEGFA,RPS4Y1,PRKCZ
NRF2-mediated Oxidative Stress Response	0.675	-2	0.0442	JUN,SOD3,PRKCD,MAF,PRKCZ
Hypoxia Signaling in the Cardiovascular System	0.668	NA	0.0526	UBE2J1,JUN,VEGFA
Glucocorticoid Receptor Signaling	0.655	NA	0.04	AR,JUN,DUSP1,TSC22D3,SGK1,SMAD2,SMAD3
Aryl Hydrocarbon Receptor Signaling	0.654	NA	0.0465	CCND3,JUN,RARG,ALDH1A3
B Cell Development	0.645	NA	0.111	CD80,
DNA Double-Strand Break Repair by Homologous Recombination	0.645	NA	0.111	RPA1,
Cholecystokinin/Gastrin-mediated Signaling	0.639	NA	0.0508	JUN,PRKCD,PRKCZ
GPCR-Mediated Nutrient Sensing in Enteroendocrine Cells	0.639	NA	0.0508	GNAI2,PRKCD,PRKCZ
HGF Signaling	0.611	NA	0.0492	JUN,PRKCD,PRKCZ
Renin-Angiotensin Signaling	0.611	NA	0.0492	JUN,PRKCD,PRKCZ
IL-10 Signaling	0.607	NA	0.0588	JUN,IL4R
Huntington's Disease Signaling	0.593	-2	0.0395	JUN,PRKCD,SGK1,PENK,DNM1,PRKCZ
Pyridoxal 5'-phosphate Salvage Pathway	0.589	NA	0.0571	PRKCD,SGK1
CXCR4 Signaling	0.577	-1	0.043	JUN,GNAI2,PRKCD,PRKCZ
HIPPO signaling	0.572	NA	0.0469	SMAD2,SMAD3,PRKCZ
Cell Cycle: G1/S Checkpoint Regulation	0.571	NA	0.0556	CCND3,SMAD3
IL-7 Signaling Pathway	0.571	NA	0.0556	CCND3,JUN
Autoimmune Thyroid Disease Signaling	0.57	NA	0.0909	CD80,
Cholesterol Biosynthesis I	0.57	NA	0.0909	DHCR24,
Cholesterol Biosynthesis II (via 24,25-dihydrolanosterol)	0.57	NA	0.0909	DHCR24,
Cholesterol Biosynthesis III (via Desmosterol)	0.57	NA	0.0909	DHCR24,
D-myo-inositol (1,4,5)-Trisphosphate Biosynthesis	0.57	NA	0.0909	PIP4K2B,
IL-15 Production	0.57	NA	0.0909	PRKCZ,
Oxidative Ethanol Degradation III	0.57	NA	0.0909	ALDH1A3,
Protein Kinase A Signaling	0.563	-2.12132	0.0365	GNAI2,PRKCD,PYGB,DUSP1,SMAD3,PTPN22,RHO,PRKCZ
ErbB4 Signaling	0.555	NA	0.0541	PRKCD,PRKCZ
IGF-1 Signaling	0.548	NA	0.0455	GRB10,JUN,PRKCZ
Nitric Oxide Signaling in the Cardiovascular System	0.548	NA	0.0455	PRKCD,VEGFA,PRKCZ
Rac Signaling	0.548	NA	0.0455	JUN,PIP4K2B,PRKCZ
Cysteine Biosynthesis III (mammalia)	0.538	NA	0.0833	EEF1AKMT2,
Fatty Acid α-oxidation	0.538	NA	0.0833	ALDH1A3,
Histamine Degradation	0.538	NA	0.0833	ALDH1A3,
IL-17A Signaling in Gastric Cells	0.538	NA	0.0833	JUN,
Methionine Degradation I (to Homocysteine)	0.538	NA	0.0833	EEF1AKMT2,
Relaxin Signaling	0.528	NA	0.0408	JUN,GNAI2,VEGFA,PRKCZ
Chemokine Signaling	0.523	NA	0.0513	JUN,GNAI2
Growth Hormone Signaling	0.523	NA	0.0513	PRKCD,PRKCZ
CCR3 Signaling in Eosinophils	0.514	NA	0.0435	GNAI2,PRKCD,PRKCZ
PI3K Signaling in B Lymphocytes	0.514	NA	0.0435	JUN,IL4R,PRKCZ
Allograft Rejection Signaling	0.509	NA	0.0769	CD80,
Putrescine Degradation III	0.509	NA	0.0769	ALDH1A3,
fMLP Signaling in Neutrophils	0.503	NA	0.0429	GNAI2,PRKCD,PRKCZ
ERK5 Signaling	0.494	NA	0.0488	SGK1,PRKCZ
Macropinocytosis Signaling	0.494	NA	0.0488	PRKCD,PRKCZ
G Beta Gamma Signaling	0.493	NA	0.0423	GNAI2,PRKCD,PRKCZ
Ethanol Degradation IV	0.483	NA	0.0714	ALDH1A3,
GADD45 Signaling	0.483	NA	0.0714	CCND3,
Signaling by Rho Family GTPases	0.475	NA	0.0368	JUN,GNAI2,PIP4K2B,CDH1,PRKCZ
3-phosphoinositide Biosynthesis	0.459	0	0.0377	DUSP1,PIP4K2B,CD80,PTPN22
Graft-versus-Host Disease Signaling	0.458	NA	0.0667	CD80,
Inhibition of Matrix Metalloproteases	0.458	NA	0.0667	MMP2,
Opioid Signaling Pathway	0.454	-1.34164	0.036	GNAI2,PRKCD,PENK,RGS20,PRKCZ
Natural Killer Cell Signaling	0.454	NA	0.0455	PRKCD,PRKCZ
Renal Cell Carcinoma Signaling	0.454	NA	0.0455	JUN,VEGFA
Insulin Receptor Signaling	0.453	NA	0.04	GRB10,SGK1,PRKCZ
Sirtuin Signaling Pathway	0.452	NA	0.0349	JUN,SOD3,BCL2L11,APP,CDH1,UQCRFS1
14-3-3-mediated Signaling	0.443	NA	0.0395	JUN,PRKCD,PRKCZ
Clathrin-mediated Endocytosis Signaling	0.443	NA	0.037	VEGFA,AP1S2,DNM1,EPHB2
Neuroprotective Role of THOP1 in Alzheimer's Disease	0.441	NA	0.0444	APP,TPP1
Xenobiotic Metabolism Signaling	0.44	NA	0.0355	SOD3,PRKCD,MAF,ALDH1A3,PRKCZ
Dopamine Degradation	0.436	NA	0.0625	ALDH1A3,
Retinoate Biosynthesis I	0.436	NA	0.0625	ALDH1A3,
Tryptophan Degradation X (Mammalian, via Tryptamine)	0.436	NA	0.0625	ALDH1A3,
NF-κB Activation by Viruses	0.429	NA	0.0435	PRKCD,PRKCZ
Salvage Pathways of Pyrimidine Ribonucleotides	0.429	NA	0.0435	PRKCD,SGK1
Osteoarthritis Pathway	0.421	-1	0.036	VEGFA,SMAD2,SMAD3,HES1
Remodeling of Epithelial Adherens Junctions	0.418	NA	0.0426	CDH1,DNM1
IL-17A Signaling in Fibroblasts	0.415	NA	0.0588	JUN,
Superpathway of Cholesterol Biosynthesis	0.415	NA	0.0588	DHCR24,
Hepatic Cholestasis	0.408	NA	0.0375	JUN,PRKCD,PRKCZ
Phagosome Formation	0.406	NA	0.0417	PRKCD,PRKCZ
Circadian Rhythm Signaling	0.396	NA	0.0556	CRY2,
Nucleotide Excision Repair Pathway	0.396	NA	0.0556	RPA1,
OX40 Signaling Pathway	0.396	NA	0.0556	JUN,
Ephrin B Signaling	0.385	NA	0.04	GNAI2,EPHB2
Notch Signaling	0.378	NA	0.0526	HES1,
D-myo-inositol-5-phosphate Metabolism	0.368	NA	0.0353	DUSP1,PIP4K2B,PTPN22
Fc Epsilon RI Signaling	0.365	NA	0.0385	PRKCD,PRKCZ
4-1BB Signaling in T Lymphocytes	0.362	NA	0.05	JUN,
Communication between Innate and Adaptive Immune Cells	0.362	NA	0.05	CD80,
Pyrimidine Ribonucleotides De Novo Biosynthesis	0.362	NA	0.05	SMARCAL1,
Pyrimidine Ribonucleotides Interconversion	0.362	NA	0.05	SMARCAL1,
Gαq Signaling	0.36	NA	0.0349	PRKCD,GPLD1,PRKCZ
Systemic Lupus Erythematosus Signaling	0.36	NA	0.0349	JUN,CD2BP2,CD80
Cdc42 Signaling	0.355	NA	0.0377	JUN,PRKCZ
Superpathway of Inositol Phosphate Compounds	0.347	0	0.0328	DUSP1,PIP4K2B,CD80,PTPN22
Tec Kinase Signaling	0.346	NA	0.0341	GNAI2,PRKCD,PRKCZ
Role of Pattern Recognition Receptors in Recognition of Bacteria and Viruses	0.346	NA	0.037	PRKCD,PRKCZ
STAT3 Pathway	0.346	NA	0.037	VEGFA,IL4R
April Mediated Signaling	0.346	NA	0.0476	JUN,
B Cell Activating Factor Signaling	0.346	NA	0.0476	JUN,
Retinoic acid Mediated Apoptosis Signaling	0.346	NA	0.0476	RARG,
Stearate Biosynthesis I (Animals)	0.332	NA	0.0455	DHCR24,
TNFR2 Signaling	0.332	NA	0.0455	JUN,
Thyroid Cancer Signaling	0.332	NA	0.0455	CDH1,
Ceramide Signaling	0.32	NA	0.0351	JUN,PRKCZ
MIF Regulation of Innate Immunity	0.318	NA	0.0435	JUN,
Phospholipases	0.318	NA	0.0435	GPLD1,
Role of Oct4 in Mammalian Embryonic Stem Cell Pluripotency	0.318	NA	0.0435	PHB,
Role of NFAT in Regulation of the Immune Response	0.312	NA	0.0323	JUN,GNAI2,CD80
eNOS Signaling	0.306	NA	0.0319	PRKCD,VEGFA,PRKCZ
Role of JAK1 and JAK3 in γc Cytokine Signaling	0.305	NA	0.0417	IL4R,
Transcriptional Regulatory Network in Embryonic Stem Cells	0.305	NA	0.0417	KAT6A,
IL-1 Signaling	0.296	NA	0.0333	JUN,GNAI2
NGF Signaling	0.296	NA	0.0333	PRKCD,PRKCZ
Neuropathic Pain Signaling In Dorsal Horn Neurons	0.296	NA	0.0333	PRKCD,PRKCZ
Synaptic Long Term Depression	0.282	NA	0.0306	GNAI2,PRKCD,PRKCZ
CD28 Signaling in T Helper Cells	0.281	NA	0.0323	JUN,CD80
Human Embryonic Stem Cell Pluripotency	0.274	NA	0.0317	SMAD2,SMAD3
Docosahexaenoic Acid (DHA) Signaling	0.27	NA	0.037	APP,
Role of CHK Proteins in Cell Cycle Checkpoint Control	0.27	NA	0.037	RPA1,
iNOS Signaling	0.27	NA	0.037	JUN,
Production of Nitric Oxide and Reactive Oxygen Species in Macrophages	0.265	NA	0.0297	JUN,PRKCD,PRKCZ
Ephrin Receptor Signaling	0.26	NA	0.0294	GNAI2,VEGFA,EPHB2
Sperm Motility	0.26	NA	0.0308	PRKCD,PRKCZ
CD27 Signaling in Lymphocytes	0.259	NA	0.0357	JUN,
Nur77 Signaling in T Lymphocytes	0.259	NA	0.0357	CD80,
p53 Signaling	0.254	NA	0.0303	JUN,CCNK
PPARα/RXRα Activation	0.254	NA	0.0291	JUN,SMAD2,SMAD3
RhoGDI Signaling	0.249	NA	0.0288	GNAI2,PIP4K2B,CDH1
Glioma Signaling	0.247	NA	0.0299	PRKCD,PRKCZ
Gα12/13 Signaling	0.241	NA	0.0294	JUN,CDH1
IL-6 Signaling	0.241	NA	0.0294	JUN,VEGFA
Activation of IRF by Cytosolic Pattern Recognition Receptors	0.24	NA	0.0333	JUN,
Cell Cycle: G2/M DNA Damage Checkpoint Regulation	0.24	NA	0.0333	PRKCZ,
Crosstalk between Dendritic Cells and Natural Killer Cells	0.24	NA	0.0333	CD80,
IL-2 Signaling	0.24	NA	0.0333	JUN,
TNFR1 Signaling	0.24	NA	0.0333	JUN,
HMGB1 Signaling	0.235	NA	0.029	KAT6A,JUN
Ovarian Cancer Signaling	0.235	NA	0.029	MMP2,VEGFA
RhoA Signaling	0.235	NA	0.029	PIP4K2B,RHPN1
Altered T Cell and B Cell Signaling in Rheumatoid Arthritis	0.231	NA	0.0323	CD80,
GPCR-Mediated Integration of Enteroendocrine Signaling Exemplified by an L Cell	0.231	NA	0.0323	GNAI2,
Melanoma Signaling	0.231	NA	0.0323	CDH1,
PTEN Signaling	0.229	NA	0.0286	BCL2L11,PRKCZ
Synaptic Long Term Potentiation	0.229	NA	0.0286	PRKCD,PRKCZ
Endometrial Cancer Signaling	0.223	NA	0.0312	CDH1,
ErbB2-ErbB3 Signaling	0.223	NA	0.0312	JUN,
MSP-RON Signaling Pathway	0.223	NA	0.0312	PRKCZ,
Unfolded protein response	0.223	NA	0.0312	SEL1L,
Amyloid Processing	0.215	NA	0.0303	APP,
Mitotic Roles of Polo-Like Kinase	0.215	NA	0.0303	PLK2,
Role of PI3K/AKT Signaling in the Pathogenesis of Influenza	0.215	NA	0.0303	GNAI2,
3-phosphoinositide Degradation	0	NA	0.0235	DUSP1,PTPN22
ATM Signaling	0	NA	0.0192	JUN,
Actin Cytoskeleton Signaling	0	NA	0.00909	PIP4K2B,
Acute Phase Response Signaling	0	NA	0.012	JUN,
Adipogenesis pathway	0	NA	0.0267	KAT6A,SMAD3
Adrenomedullin signaling pathway	0	NA	0.0098	MMP2,
Agrin Interactions at Neuromuscular Junction	0	NA	0.0256	JUN,
Amyotrophic Lateral Sclerosis Signaling	0	NA	0.0164	VEGFA,
Angiopoietin Signaling	0	NA	0.0244	GRB7,
Antioxidant Action of Vitamin C	0	NA	0.0227	GPLD1,
Apoptosis Signaling	0	NA	0.0185	BCL2L11,
Axonal Guidance Signaling	0	NA	0.0273	GNAI2,PRKCD,MMP2,VEGFA,EPHB2,PRKCZ
B Cell Receptor Signaling	0	NA	0.0112	JUN,
BMP signaling pathway	0	NA	0.0227	JUN,
Breast Cancer Regulation by Stathmin1	0	NA	0.0246	GNAI2,PRKCD,PRKCZ
CD40 Signaling	0	NA	0.025	JUN,
CREB Signaling in Neurons	0	NA	0.0242	GNAI2,PRKCD,PRKCZ
Cardiac Hypertrophy Signaling	0	NA	0.0153	JUN,GNAI2
Chronic Myeloid Leukemia Signaling	0	NA	0.0175	SMAD3,
Cyclins and Cell Cycle Regulation	0	NA	0.0238	CCND3,
D-myo-inositol (1,4,5,6)-Tetrakisphosphate Biosynthesis	0	NA	0.026	DUSP1,PTPN22
D-myo-inositol (3,4,5,6)-tetrakisphosphate Biosynthesis	0	NA	0.026	DUSP1,PTPN22
Dendritic Cell Maturation	0	NA	0.0135	CD80,
EGF Signaling	0	NA	0.0263	JUN,
EIF2 Signaling	0	NA	0.0268	PTBP1,VEGFA,RPS4Y1
ERK/MAPK Signaling	0	NA	0.0194	PRKCD,DUSP1
Epithelial Adherens Junction Signaling	0	NA	0.023	SNAI1,CDH1
Estrogen-Dependent Breast Cancer Signaling	0	NA	0.0217	JUN,
G-Protein Coupled Receptor Signaling	0	NA	0.0149	GNAI2,DUSP1
GABA Receptor Signaling	0	NA	0.0208	DNM1,
GDNF Family Ligand-Receptor Interactions	0	NA	0.0278	JUN,
Gap Junction Signaling	0	NA	0.0261	GNAI2,PRKCD,PRKCZ
Germ Cell-Sertoli Cell Junction Signaling	0	NA	0.01	CDH1,
Glioblastoma Multiforme Signaling	0	NA	0.013	PRKCD,
Glioma Invasiveness Signaling	0	NA	0.0256	MMP2,
Gustation Pathway	0	NA	0.0147	P2RX4,
Gαi Signaling	0	NA	0.0169	GNAI2,
Hereditary Breast Cancer Signaling	0	NA	0.0132	RPA1,
IL-17 Signaling	0	NA	0.025	JUN,
IL-4 Signaling	0	NA	0.0263	IL4R,
Integrin Signaling	0	NA	0.0256	ARF4,PARVA,GRB7
JAK/Stat Signaling	0	NA	0.0238	JUN,
LPS/IL-1 Mediated Inhibition of RXR Function	0	NA	0.0278	JUN,SOD3,ALDH1A3
Mitochondrial Dysfunction	0	NA	0.028	TRAK1,APP,UQCRFS1
Myc Mediated Apoptosis Signaling	0	NA	0.025	PRKCZ,
NF-κB Signaling	0	NA	0.0104	PRKCZ,
Neuroinflammation Signaling Pathway	0	NA	0.0194	JUN,CD80,APP
Neurotrophin/TRK Signaling	0	NA	0.0227	JUN,
Oxidative Phosphorylation	0	NA	0.0143	UQCRFS1,
PAK Signaling	0	NA	0.0217	DSCAM,
PDGF Signaling	0	NA	0.0213	JUN,
PI3K/AKT Signaling	0	NA	0.0137	PRKCZ,
PKCθ Signaling in T Lymphocytes	0	NA	0.0267	JUN,CD80
PPAR Signaling	0	NA	0.0167	JUN,
Paxillin Signaling	0	NA	0.0185	PARVA,
Phagosome Maturation	0	NA	0.0123	LAMP2,
Phospholipase C Signaling	0	NA	0.0261	PRKCD,GPLD1,PRKCZ
Phototransduction Pathway	0	NA	0.0222	RHO,
Prostate Cancer Signaling	0	NA	0.0175	AR,
Protein Ubiquitination Pathway	0	NA	0.0118	UBE2J1,USP11
RANK Signaling in Osteoclasts	0	NA	0.0196	JUN,
Reelin Signaling in Neurons	0	NA	0.0204	APP,
Regulation of Actin-based Motility by Rho	0	NA	0.0204	PIP4K2B,
Regulation of eIF4 and p70S6K Signaling	0	NA	0.0241	RPS4Y1,PRKCZ
Role of BRCA1 in DNA Damage Response	0	NA	0.0263	RPA1,
Role of Macrophages, Fibroblasts and Endothelial Cells in Rheumatoid Arthritis	0	NA	0.0276	JUN,PRKCD,VEGFA,PRKCZ
Role of NFAT in Cardiac Hypertrophy	0	NA	0.0234	GNAI2,PRKCD,PRKCZ
Role of Osteoblasts, Osteoclasts and Chondrocytes in Rheumatoid Arthritis	0	NA	0.00909	JUN,
Role of Tissue Factor in Cancer	0	NA	0.0159	VEGFA,
SAPK/JNK Signaling	0	NA	0.0189	JUN,
Sphingosine-1-phosphate Signaling	0	NA	0.0159	GNAI2,
T Cell Receptor Signaling	0	NA	0.0189	JUN,
Telomerase Signaling	0	NA	0.0175	TPP1,
Th1 Pathway	0	NA	0.0217	CD80,
Thrombin Signaling	0	NA	0.0256	GNAI2,PRKCD,PRKCZ
Toll-like Receptor Signaling	0	NA	0.0238	JUN,
Type I Diabetes Mellitus Signaling	0	NA	0.0189	CD80,
Type II Diabetes Mellitus Signaling	0	NA	0.0233	PRKCD,PRKCZ
UVA-Induced MAPK Signaling	0	NA	0.0196	JUN,
VEGF Signaling	0	NA	0.0192	VEGFA,
cAMP-mediated signaling	0	NA	0.0174	GNAI2,DUSP1
iCOS-iCOSL Signaling in T Helper Cells	0	NA	0.0185	CD80,
p38 MAPK Signaling	0	NA	0.0164	DUSP1,

## Sheet: Biological Functions_DMGs
Supplementary Table 2B. Biological functions based on the spaceflight-induced DMGs in the mouse retina
Categories	Diseases or Functions Annotation	p-Value	Molecules	Number of molecules
Cell Morphology, Embryonic Development, Nervous System Development and Function, Ophthalmic Disease, Organ Development, Organ Morphology, Organismal Development, Organismal Injury and Abnormalities, Tissue Development, Tissue Morphology, Visual System Development and Function	Abnormal morphology of horizontal cells	0.00162	ERC2↑,NEUROG2↑,RHO↓	3
Cellular Compromise, Neurological Disease, Ophthalmic Disease, Organismal Injury and Abnormalities, Tissue Morphology	Neurodegeneration of photoreceptors	0.0109	APP↑,RHO↓	2
Nervous System Development and Function, Neurological Disease	Abnormal morphology of nervous system	0.0181	ATP8A2↑,DSCAM↓,ERC2↑,HES1↓,NEUROG2↑,RARG↑,RHO↓	7
Cell-To-Cell Signaling and Interaction, Nervous System Development and Function	Activation of ON bipolar cell	0.0281	ERC2↑	1
Organ Development, Visual System Development and Function	Delay in initiation of functional recovery of retina	0.0281	RHO↓	1
Cardiovascular System Development and Function, Organismal Development	Development of artery	0.0281	VEGFA↑	1
Cellular Assembly and Organization, Cellular Development, Cellular Growth and Proliferation, Embryonic Development, Nervous System Development and Function, Organ Development, Organismal Development, Tissue Development, Visual System Development and Function	Formation of rod outer segments	0.0281	RHO↓	1
Visual System Development and Function	Light sensitivity of retinal rods	0.0281	RHO↓	1
Organismal Injury and Abnormalities, Tissue Morphology	Size of lesion	0.0281	VEGFA↑	1
Cell Morphology	Sprouting of horizontal cells	0.0281	ERC2↑	1
Cell Morphology, Cellular Assembly and Organization, Cellular Development, Cellular Function and Maintenance, Cellular Growth and Proliferation, Nervous System Development and Function, Organismal Development, Tissue Development	Sprouting of rod bipolar cells	0.0281	ERC2↑	1
Cell Morphology, Nervous System Development and Function, Neurological Disease, Tissue Morphology	Abnormal morphology of bipolar cells	0.0305	ERC2↑,NEUROG2↑	2
Cell Morphology, Nervous System Development and Function, Neurological Disease, Tissue Morphology	Abnormal morphology of neurons	0.0427	DSCAM↓,ERC2↑,NEUROG2↑	3
Cell Morphology, Embryonic Development, Nervous System Development and Function, Ophthalmic Disease, Organ Development, Organ Morphology, Organismal Development, Organismal Injury and Abnormalities, Tissue Development, Tissue Morphology, Visual System Development and Function	Abnormal morphology of disorganized photoreceptor outer segments	0.0431	ATP8A2↑,RHO↓	2
Embryonic Development, Nervous System Development and Function, Ophthalmic Disease, Organ Development, Organ Morphology, Organismal Development, Organismal Injury and Abnormalities, Tissue Development, Visual System Development and Function	Abnormal morphology of disorganized retinal layer	0.0431	HES1,RHO↓	2
Cell Morphology, Embryonic Development, Nervous System Development and Function, Ophthalmic Disease, Organ Development, Organ Morphology, Organismal Development, Organismal Injury and Abnormalities, Tissue Development, Tissue Morphology, Visual System Development and Function	Abnormal morphology of retinal rods	0.0431	ERC2↑,RHO↓	2
Tissue Development	Development of epithelial tissue	0.05	RARG↑,VEGFA↑	2
↑, hypermethylated gene; ↓ hypomethylated gene.
