# Supplementary material for: Spaceflight decelerates the epigenetic clock orchestrated with a global alteration in DNA methylome and transcriptome in the mouse retina
Source: Precis Clin Med. 2021 May 17;4(2):93–108. doi: 10.1093/pcmedi/pbab012 (PMC8220224; doi:10.1093/pcmedi/pbab012)
Supplement: pbab012_Supplemental_Files [file pbab012_supplemental_files.zip › Suppl_table3_Sequencing-Mapping_Summary.xlsx]

## Sheet: NGS_reads_summary
Supplementary Table 3. Summary of sequencing reads and mapping
Sample	Fastq	Habitat	Technology	Raw reads	Type	Mean Phred score	Reads sent to aligner	Aligned uniquely (%)	Aligned not uniquely (%)	Not aligned (%)
NASA-M21	CFG469	Spaceflight	RRBS	36666256	SR	33.34	33157730	62.1316	23.4869	14.3815
NASA-M22	CFG470	Spaceflight	RRBS	44958394	SR	33.54	40757161	62.4305	23.5732	13.9963
NASA-M23	CFG471	Spaceflight	RRBS	42064649	SR	33.6	37484267	62.4429	23.034	14.5231
NASA-M24	CFG472	Spaceflight	RRBS	46929453	SR	33.62	44638116	62.8039	23.1606	14.0355
NASA-M25	CFG473	Spaceflight	RRBS	44703720	SR	33.07	40398843	62.6076	23.4233	13.9691
NASA-M26	CFG474	Spaceflight	RRBS	45595198	SR	33.52	41012134	63.481	23.3579	13.1612
NASA-M27	CFG475	Spaceflight	RRBS	43406272	SR	33.56	38886025	62.4534	22.9046	14.642
NASA-M29	CFG476	Spaceflight	RRBS	43941421	SR	33.51	39801013	63.0315	23.1876	13.7808
NASA-M31	CFG477	Ground habitat	RRBS	52160503	SR	33.57	45531039	62.7597	22.8124	14.4279
NASA-M32	CFG478	Ground habitat	RRBS	66513315	SR	33.52	59460059	62.1509	22.7316	15.1175
NASA-M33	CFG479	Ground habitat	RRBS	55414663	SR	33.57	50669675	63.0055	22.8983	14.0962
NASA-M34	CFG480	Ground habitat	RRBS	40362197	SR	33.65	37303069	62.9758	23.0539	13.9703
NASA-M35	CFG481	Ground habitat	RRBS	43996752	SR	33.64	40366063	62.1263	22.5906	15.2832
NASA-M36	CFG482	Ground habitat	RRBS	38389050	SR	33.58	35310268	61.7782	23.4205	14.8014
NASA-M37	CFG483	Ground habitat	RRBS	44003604	SR	33.36	39834130	62.4601	23.2183	14.3216
NASA-M39	CFG484	Ground habitat	RRBS	45356177	SR	33.04	41070523	63.0316	22.3997	14.5687
NASA-M40	CFG486	Ground habitat	RRBS	44061913	SR	33.53	39554567	60.4446	21.6746	17.8809
NASA_M21	CFG510	Spaceflight	RNA-seq	41460048	PE	33.86	39785023	86.98	9.95	2.61
NASA_M22	CFG511	Spaceflight	RNA-seq	43256680	PE	34.2	40809305	85.86	11.15	2.61
NASA_M23	CFG512	Spaceflight	RNA-seq	41950802	PE	33.73	37994391	86.14	10.7	2.77
NASA_M24	CFG513	Spaceflight	RNA-seq	42172739	PE	34.3	40580900	83.14	12.68	3.64
NASA_M25	CFG514	Spaceflight	RNA-seq	40479876	PE	34.44	38860062	81.32	14.29	3.88
NASA_M26	CFG515	Spaceflight	RNA-seq	42414424	PE	34.12	38196848	85.06	11.49	2.89
NASA_M27	CFG516	Spaceflight	RNA-seq	42320410	PE	33.64	37057404	85.85	10.59	3.01
NASA_M29	CFG517	Spaceflight	RNA-seq	42708136	PE	33.56	33428747	86.13	10.31	3.03
NASA_M30	CFG518	Spaceflight	RNA-seq	40318173	PE	33.69	35644545	86.03	10.82	2.63
NASA_M31	CFG519	Ground habitat	RNA-seq	43761799	PE	33.67	40421998	85.48	10.5	3.21
NASA_M33	CFG520	Ground habitat	RNA-seq	42524849	PE	33.61	39468670	86.83	9.75	2.66
NASA_M34	CFG521	Ground habitat	RNA-seq	44024517	PE	33.58	39574328	86.41	10.27	2.57
NASA_M35	CFG522	Ground habitat	RNA-seq	42776427	PE	33.9	39500217	84.13	10.86	3.64
NASA_M37	CFG523	Ground habitat	RNA-seq	30785765	PE	33.81	28754544	83.21	12.29	3.88
NASA_M39	CFG524	Ground habitat	RNA-seq	48358053	PE	33.88	46152317	86.06	9.49	3.19
NASA_M40	CFG525	Ground habitat	RNA-seq	49184051	PE	33.78	47256411	85.57	10.69	3.21
NASA_M32	CFG526	Ground habitat	RNA-seq	38816396	PE	33.66	30847431	83.83	13.03	3.01
NASA_M36	CFG527	Ground habitat	RNA-seq	47429189	PE	33.75	38791920	84.73	11.28	3.26
RNA-seq reads were pair-end and only the mapped read pairs were reported.
